# Supplementary material for: 4-(Dimethyl­amino)­pyridinium tetra­chloridoferrate(III)
Source: Acta Crystallogr Sect E Struct Rep Online. 2013 Mar 9;69(Pt 4):m190. doi: 10.1107/S160053681300603X (PMC3629474; doi:10.1107/S160053681300603X)
Supplement: Supplementary file 1 [file e-69-0m190-sup1.cif]

##############################################################################
#                                                                            #
# This CIF contains the data in a paper accepted for publication in          #
# Acta Crystallographica Section E. It conforms to the requirements of       #
# Notes for Authors for Acta Crystallographica Section E, and has been       #
# peer reviewed under the auspices of the IUCr Commission on Journals.       #
#                                                                            #
# Full details of the Crystallographic Information File format               #
# are given in the paper "The Crystallographic Information File (CIF):       #
# a New Standard Archive File for Crystallography" by S. R. Hall, F. H.      #
# Allen and I. D. Brown [Acta Cryst. (1991), A47, 655-685].                  #
#                                                                            #
# The current version of the core CIF dictionary is obtainable from          #
# ftp://ftp.iucr.org/pub/cif_core.dic.                                       #
#                                                                            #
# Software is freely available for graphical display of the structure(s)     #
# in this CIF. For information consult the CIF software page                 #
# http://www.iucr.org/resources/cif/software.                                #
#                                                                            #
# This file may be used for bona fide research purposes within the           #
# scientific community so long as proper attribution is given to the journal # 
# article from which it was obtained.                                        #
#                                                                            #
##############################################################################
data_global
_audit_creation_method     'WinGX routine CIF_UPDATE'
_audit_conform_dict_name     cif_core.dic
_audit_conform_dict_version     2.3
_journal_date_recd_electronic     2013-02-27
_journal_date_accepted     2013-03-03
_journal_name_full     'Acta Crystallographica, Section E'
_journal_year     2013
_journal_volume     69
_journal_issue      4
_journal_page_first     m190
_journal_page_last     m190
_journal_paper_category     QM
_journal_paper_doi     10.1107/S160053681300603X
_journal_coeditor_code     WM2729
_publ_contact_author_name     'Sofiane Bouacida '
_publ_contact_author_address
;
Unit\'e de recherche de CHimie de l'Environnement
et Mol\'eculaire Structurale,
CHEMS, Universit\'e Mentouri-Constantine
25000 Algeria
;
_publ_contact_author_email     bouacida_sofiane@yahoo.fr
_publ_contact_author_fax     '00 (213) 31 81 88 16'
_publ_contact_author_phone     '00 (213) 74 45 27 14'
_publ_section_title
;
4-(Dimethylamino)pyridinium tetrachloridoferrate(III)
;
loop_
    _publ_author_name
    _publ_author_address
    'Khadri, Amina'
;
Laboratoire de Chimie Appliqu\'ee et Technologie des Mat\'eriaux LCATM,
Universit\'e Oum El Bouaghi, Algeria
D\'epartement Sciences de la Mati\`ere,
Facult\'e des Sciences Exactes et Sciences de la Nature et de la Vie,
Universit\'e Oum El Bouaghi, Algeria
;
    'Bouchene, Rafika'
;
Laboratoire de Chimie Appliqu\'ee et Technologie des Mat\'eriaux LCATM,
Universit\'e Oum El Bouaghi, Algeria
D\'epartement Sciences de la Mati\`ere,
Facult\'e des Sciences Exactes et Sciences de la Nature et de la Vie,
Universit\'e Oum El Bouaghi, Algeria
;
    'Bouacida, Sofiane'
;
Unit\'e de Recherche de Chimie de l'Environnement et Mol\'eculaire Structurale,
CHEMS, Facult\'e des Sciences Exactes,
Universit\'e Mentouri Constantine 25000,
Algeria
D\'epartement Sciences de la Mati\`ere,
Facult\'e des Sciences Exactes et Sciences de la Nature et de la Vie,
Universit\'e Oum El Bouaghi, Algeria
;
    'Merazig, Hocine'
;
Unit\'e de Recherche de Chimie de l'Environnement et Mol\'eculaire Structurale,
CHEMS, Facult\'e des Sciences Exactes,
Universit\'e Mentouri Constantine 25000,
Algeria
;
    'Roisnel, Thierry'
;
Centre de Diffractom\'etrie X
UMR 6226 CNRS Unit\'e Sciences Chimiques de Rennes
Universit\'e de Rennes I
263 Avenue du G\'en\'eral Leclerc
35042 Rennes
France
;
data_I
_chemical_name_systematic
;
4-(Dimethylamino)pyridinium tetrachloridoferrate(III)
;
_chemical_formula_moiety     'C7 H11 N2 +, Cl4 Fe -'
_chemical_formula_sum     'C7 H11 Cl4 Fe N2'
_chemical_formula_iupac     '(C7 H11 N2) [Fe Cl4]'
_chemical_formula_weight     320.83
_symmetry_cell_setting     monoclinic
_symmetry_space_group_name_H-M     'P 21/n'
_symmetry_space_group_name_Hall     '-P 2yn'
loop_
    _symmetry_equiv_pos_as_xyz
    'x, y, z'
    '-x+1/2, y+1/2, -z+1/2'
    '-x, -y, -z'
    'x-1/2, -y-1/2, z-1/2'
_cell_length_a     9.0360(2)
_cell_length_b     14.0492(5)
_cell_length_c     10.2077(3)
_cell_angle_alpha     90
_cell_angle_beta     98.7259(9)
_cell_angle_gamma     90
_cell_volume     1280.85(7)
_cell_formula_units_Z     4
_cell_measurement_reflns_used     2278
_cell_measurement_theta_min     2.9
_cell_measurement_theta_max     26.49
_cell_measurement_temperature     100(2)
_exptl_crystal_description     plate
_exptl_crystal_colour     orange
_exptl_crystal_size_max     0.17
_exptl_crystal_size_mid     0.12
_exptl_crystal_size_min     0.04
_exptl_crystal_density_diffrn     1.664
_exptl_crystal_density_method     'not measured'
_exptl_crystal_F_000     644
_exptl_absorpt_coefficient_mu     1.976
_exptl_absorpt_correction_type     multi-scan
_exptl_absorpt_process_details
;
(<i>SADABS</i>; Bruker, 2011)
;
_exptl_absorpt_correction_T_min     0.789
_exptl_absorpt_correction_T_max     0.924
_exptl_special_details
;
;
_diffrn_ambient_temperature     100(2)
_diffrn_radiation_type     'MoK\a'
_diffrn_radiation_wavelength     0.71073
_diffrn_radiation_source     'sealed tube'
_diffrn_radiation_monochromator     'graphite'
_diffrn_measurement_device_type     'Bruker APEXII CCD'
_diffrn_measurement_method     '\f and \w scans'
_diffrn_reflns_number     11192
_diffrn_reflns_av_R_equivalents     0.0407
_diffrn_reflns_theta_min     2.49
_diffrn_reflns_theta_max     27.5
_diffrn_reflns_theta_full     27.5
_diffrn_measured_fraction_theta_max     0.993
_diffrn_measured_fraction_theta_full     0.993
_diffrn_reflns_limit_h_min     -8
_diffrn_reflns_limit_h_max     11
_diffrn_reflns_limit_k_min     -18
_diffrn_reflns_limit_k_max     18
_diffrn_reflns_limit_l_min     -13
_diffrn_reflns_limit_l_max     13
_refine_special_details
;
Refinement of <i>F</i>^2^ against ALL reflections. The weighted <i>R</i>-factor
<i>wR</i> and goodness of fit <i>S</i> are based on <i>F</i>^2^, conventional
<i>R</i>-factors <i>R</i> are based on <i>F</i>, with <i>F</i> set to zero for
negative <i>F</i>^2^. The threshold expression of <i>F</i>^2^ >
\s(<i>F</i>^2^) is used only for calculating <i>R</i>-factors(gt) <i>etc</i>.
and is not relevant to the choice of reflections for refinement.
<i>R</i>-factors based on <i>F</i>^2^ are statistically about twice as large
as those based on <i>F</i>, and <i>R</i>- factors based on ALL data will be
even larger.
;
_reflns_number_total     2925
_reflns_number_gt     2146
_reflns_threshold_expression     I>2sigma(I)
_refine_ls_structure_factor_coef     Fsqd
_refine_ls_matrix_type     full
_refine_ls_R_factor_all     0.0515
_refine_ls_R_factor_gt     0.0335
_refine_ls_wR_factor_gt     0.0727
_refine_ls_wR_factor_ref     0.0811
_refine_ls_goodness_of_fit_ref     1.03
_refine_ls_restrained_S_all     1.03
_refine_ls_number_reflns     2925
_refine_ls_number_parameters     133
_refine_ls_number_restraints     0
_refine_ls_hydrogen_treatment     mixed
_refine_ls_weighting_scheme     calc
_refine_ls_weighting_details
         'calc w=1/[\s^2^(Fo^2^)+(0.0258P)^2^+0.6542P] where P=(Fo^2^+2Fc^2^)/3'
_atom_sites_solution_hydrogens     geom
_atom_sites_solution_primary     direct
_atom_sites_solution_secondary     difmap
_refine_ls_shift/su_max     0.001
_refine_ls_shift/su_mean     0
_refine_diff_density_max     0.94
_refine_diff_density_min     -0.56
_refine_ls_extinction_method     none
loop_
    _atom_type_symbol
    _atom_type_description
    _atom_type_scat_dispersion_real
    _atom_type_scat_dispersion_imag
    _atom_type_scat_source
    C C 0.0033 0.0016 'International Tables Vol C Tables 4.2.6.8 and 6.1.1.4'
    H H 0 0 'International Tables Vol C Tables 4.2.6.8 and 6.1.1.4'
    N N 0.0061 0.0033 'International Tables Vol C Tables 4.2.6.8 and 6.1.1.4'
    Fe Fe 0.3463 0.8444 'International Tables Vol C Tables 4.2.6.8 and 6.1.1.4'
    Cl Cl 0.1484 0.1585 'International Tables Vol C Tables 4.2.6.8 and 6.1.1.4'
_computing_data_collection     'APEX2 (Bruker, 2011)'
_computing_cell_refinement     'SAINT (Bruker, 2011)'
_computing_data_reduction     'SAINT (Bruker, 2011)'
_computing_structure_solution     'SIR2004 (Burla <i>et al.</i>, 2005)'
_computing_structure_refinement     'SHELXL97 (Sheldrick, 2008)'
_computing_molecular_graphics
 'ORTEP-3 for Windows (Farrugia, 2012) and DIAMOND (Brandenburg & Berndt, 2001)'
_computing_publication_material     'WinGX (Farrugia, 2012)'
loop_
    _atom_site_type_symbol
    _atom_site_label
    _atom_site_fract_x
    _atom_site_fract_y
    _atom_site_fract_z
    _atom_site_U_iso_or_equiv
    _atom_site_adp_type
    _atom_site_calc_flag
    _atom_site_refinement_flags
    _atom_site_occupancy
    _atom_site_symmetry_multiplicity
    _atom_site_disorder_assembly
    _atom_site_disorder_group
    Fe Fe1 -0.02427(4) 0.25669(2) 0.72252(3) 0.02371(11) Uani d . 1 1 . .
    Cl Cl1 -0.16650(8) 0.13001(5) 0.71136(7) 0.0449(2) Uani d . 1 1 . .
    Cl Cl2 0.11905(7) 0.25489(4) 0.91821(6) 0.03315(17) Uani d . 1 1 . .
    Cl Cl3 0.11063(8) 0.25245(5) 0.56193(7) 0.03676(18) Uani d . 1 1 . .
    Cl Cl4 -0.15646(8) 0.38804(5) 0.70930(7) 0.03842(18) Uani d . 1 1 . .
    C C1 0.3730(3) 0.42873(17) 0.8197(3) 0.0281(6) Uani d . 1 1 . .
    H H1 0.381 0.4214 0.913 0.034 Uiso calc R 1 1 . .
    C C2 0.4618(3) 0.37690(19) 0.7516(3) 0.0374(7) Uani d . 1 1 . .
    H H2 0.5322 0.3338 0.7976 0.045 Uiso calc R 1 1 . .
    N N3 0.4513(3) 0.38586(19) 0.6189(3) 0.0445(7) Uani d . 1 1 . .
    H H3 0.506(4) 0.355(2) 0.582(3) 0.059(11) Uiso d . 1 1 . .
    C C4 0.3518(3) 0.4461(2) 0.5506(3) 0.0417(7) Uani d . 1 1 . .
    H H4 0.3453 0.4501 0.457 0.05 Uiso calc R 1 1 . .
    C C5 0.2614(3) 0.50068(19) 0.6130(3) 0.0331(6) Uani d . 1 1 . .
    H H5 0.1935 0.5436 0.5635 0.04 Uiso calc R 1 1 . .
    C C6 0.2677(3) 0.49407(17) 0.7526(2) 0.0260(6) Uani d . 1 1 . .
    N N7 0.1790(2) 0.54643(15) 0.8167(2) 0.0305(5) Uani d . 1 1 . .
    C C8 0.1866(3) 0.5381(2) 0.9603(3) 0.0407(7) Uani d . 1 1 . .
    H H8A 0.1606 0.4731 0.9829 0.061 Uiso calc R 1 1 . .
    H H8B 0.116 0.5829 0.9908 0.061 Uiso calc R 1 1 . .
    H H8C 0.2884 0.5529 1.0036 0.061 Uiso calc R 1 1 . .
    C C9 0.0706(3) 0.6131(2) 0.7463(3) 0.0448(8) Uani d . 1 1 . .
    H H9A 0.1236 0.6617 0.7024 0.067 Uiso calc R 1 1 . .
    H H9B 0.0143 0.6437 0.8095 0.067 Uiso calc R 1 1 . .
    H H9C 0.0013 0.5786 0.6797 0.067 Uiso calc R 1 1 . .
loop_
    _atom_site_aniso_label
    _atom_site_aniso_U_11
    _atom_site_aniso_U_22
    _atom_site_aniso_U_33
    _atom_site_aniso_U_12
    _atom_site_aniso_U_13
    _atom_site_aniso_U_23
    Fe1 0.0239(2) 0.0260(2) 0.02024(19) -0.00208(14) 0.00016(14) 0.00140(15)
    Cl1 0.0505(4) 0.0485(4) 0.0315(4) -0.0268(3) -0.0077(3) 0.0074(3)
    Cl2 0.0327(3) 0.0370(4) 0.0261(3) -0.0089(3) -0.0072(3) 0.0047(3)
    Cl3 0.0380(4) 0.0417(4) 0.0330(4) -0.0003(3) 0.0131(3) -0.0032(3)
    Cl4 0.0419(4) 0.0406(4) 0.0322(4) 0.0157(3) 0.0035(3) 0.0016(3)
    C1 0.0269(13) 0.0283(14) 0.0287(14) -0.0048(11) 0.0035(11) 0.0028(11)
    C2 0.0331(15) 0.0305(15) 0.050(2) -0.0057(12) 0.0092(13) 0.0032(13)
    N3 0.0481(16) 0.0367(15) 0.0554(18) -0.0106(12) 0.0295(14) -0.0140(13)
    C4 0.0578(19) 0.0419(17) 0.0266(16) -0.0218(15) 0.0103(14) -0.0071(13)
    C5 0.0404(16) 0.0321(15) 0.0255(14) -0.0088(12) 0.0002(12) -0.0008(11)
    C6 0.0276(14) 0.0264(13) 0.0235(13) -0.0107(11) 0.0022(11) -0.0001(10)
    N7 0.0314(12) 0.0300(12) 0.0299(13) -0.0015(9) 0.0036(10) -0.0003(10)
    C8 0.0467(17) 0.0427(17) 0.0360(17) -0.0037(14) 0.0167(14) -0.0030(13)
    C9 0.0347(16) 0.0370(17) 0.061(2) 0.0049(13) 0.0025(14) 0.0062(15)
_geom_special_details
;
All e.s.d.'s (except the e.s.d. in the dihedral angle between two l.s. planes)
are estimated using the full covariance matrix. The cell e.s.d.'s are taken
into account individually in the estimation of e.s.d.'s in distances, angles
and torsion angles; correlations between e.s.d.'s in cell parameters are only
used when they are defined by crystal symmetry. An approximate (isotropic)
treatment of cell e.s.d.'s is used for estimating e.s.d.'s involving l.s.
planes.
;
loop_
    _geom_bond_atom_site_label_1
    _geom_bond_atom_site_label_2
    _geom_bond_site_symmetry_2
    _geom_bond_distance
    _geom_bond_publ_flag
    Fe1 Cl3 . 2.1870(7) ?
    Fe1 Cl1 . 2.1882(7) ?
    Fe1 Cl4 . 2.1912(7) ?
    Fe1 Cl2 . 2.2097(7) ?
    C1 C2 . 1.351(4) ?
    C1 C6 . 1.421(3) ?
    C1 H1 . 0.95 ?
    C2 N3 . 1.350(4) ?
    C2 H2 . 0.95 ?
    N3 C4 . 1.349(4) ?
    N3 H3 . 0.79(3) ?
    C4 C5 . 1.348(4) ?
    C4 H4 . 0.95 ?
    C5 C6 . 1.420(3) ?
    C5 H5 . 0.95 ?
    C6 N7 . 1.331(3) ?
    N7 C8 . 1.462(3) ?
    N7 C9 . 1.463(3) ?
    C8 H8A . 0.98 ?
    C8 H8B . 0.98 ?
    C8 H8C . 0.98 ?
    C9 H9A . 0.98 ?
    C9 H9B . 0.98 ?
    C9 H9C . 0.98 ?
loop_
    _geom_angle_atom_site_label_1
    _geom_angle_atom_site_label_2
    _geom_angle_atom_site_label_3
    _geom_angle_site_symmetry_1
    _geom_angle_site_symmetry_3
    _geom_angle
    _geom_angle_publ_flag
    Cl3 Fe1 Cl1 . . 109.18(3) ?
    Cl3 Fe1 Cl4 . . 109.72(3) ?
    Cl1 Fe1 Cl4 . . 111.80(3) ?
    Cl3 Fe1 Cl2 . . 111.12(3) ?
    Cl1 Fe1 Cl2 . . 107.27(3) ?
    Cl4 Fe1 Cl2 . . 107.73(3) ?
    C2 C1 C6 . . 120.4(3) ?
    C2 C1 H1 . . 119.8 ?
    C6 C1 H1 . . 119.8 ?
    N3 C2 C1 . . 120.6(3) ?
    N3 C2 H2 . . 119.7 ?
    C1 C2 H2 . . 119.7 ?
    C4 N3 C2 . . 121.1(3) ?
    C4 N3 H3 . . 121(3) ?
    C2 N3 H3 . . 118(3) ?
    C5 C4 N3 . . 121.1(3) ?
    C5 C4 H4 . . 119.4 ?
    N3 C4 H4 . . 119.4 ?
    C4 C5 C6 . . 120.1(3) ?
    C4 C5 H5 . . 119.9 ?
    C6 C5 H5 . . 119.9 ?
    N7 C6 C5 . . 121.4(2) ?
    N7 C6 C1 . . 122.0(2) ?
    C5 C6 C1 . . 116.6(2) ?
    C6 N7 C8 . . 120.6(2) ?
    C6 N7 C9 . . 121.4(2) ?
    C8 N7 C9 . . 118.0(2) ?
    N7 C8 H8A . . 109.5 ?
    N7 C8 H8B . . 109.5 ?
    H8A C8 H8B . . 109.5 ?
    N7 C8 H8C . . 109.5 ?
    H8A C8 H8C . . 109.5 ?
    H8B C8 H8C . . 109.5 ?
    N7 C9 H9A . . 109.5 ?
    N7 C9 H9B . . 109.5 ?
    H9A C9 H9B . . 109.5 ?
    N7 C9 H9C . . 109.5 ?
    H9A C9 H9C . . 109.5 ?
    H9B C9 H9C . . 109.5 ?
loop_
    _geom_torsion_atom_site_label_1
    _geom_torsion_atom_site_label_2
    _geom_torsion_atom_site_label_3
    _geom_torsion_atom_site_label_4
    _geom_torsion_site_symmetry_1
    _geom_torsion_site_symmetry_2
    _geom_torsion_site_symmetry_3
    _geom_torsion_site_symmetry_4
    _geom_torsion
    _geom_torsion_publ_flag
    C6 C1 C2 N3 . . . . -0.4(4) ?
    C1 C2 N3 C4 . . . . -0.4(4) ?
    C2 N3 C4 C5 . . . . 1.3(4) ?
    N3 C4 C5 C6 . . . . -1.3(4) ?
    C4 C5 C6 N7 . . . . -179.4(2) ?
    C4 C5 C6 C1 . . . . 0.4(3) ?
    C2 C1 C6 N7 . . . . -179.8(2) ?
    C2 C1 C6 C5 . . . . 0.4(3) ?
    C5 C6 N7 C8 . . . . 179.6(2) ?
    C1 C6 N7 C8 . . . . -0.2(4) ?
    C5 C6 N7 C9 . . . . 0.1(4) ?
    C1 C6 N7 C9 . . . . -179.7(2) ?
loop_
    _geom_hbond_atom_site_label_D
    _geom_hbond_atom_site_label_H
    _geom_hbond_atom_site_label_A
    _geom_hbond_site_symmetry_A
    _geom_hbond_distance_DH
    _geom_hbond_distance_HA
    _geom_hbond_distance_DA
    _geom_hbond_angle_DHA
    _geom_hbond_publ_flag
    N3 H3 Cl2 4_665 0.79(3) 2.60(3) 3.369(3) 165(3) yes
    C4 H4 Cl1 4_665 0.9500 2.7400 3.604(3) 152.00 yes
_iucr_refine_instructions_details
;
TITL import in P 21/n
CELL  0.71073   9.0360  14.0492  10.2077   90.000   98.726   90.000
ZERR     4.00   0.0002   0.0005   0.0003    0.000    0.001    0.000
LATT   1
SYMM  1/2 - X, 1/2 + Y, 1/2 - Z
SFAC  C    H    N    FE   CL
UNIT  28   44   8    4    16
MERG   2
OMIT    -1   0   1
OMIT     1   1   0
FMAP   2
PLAN   20
ACTA
HTAB    2.00000
BOND   $H
CONF
LIST   4
WPDB  -2
L.S.   4
TEMP  -123.00
WGHT    0.025800    0.654200
FVAR       0.41962
MOLE    1
FE1   4   -0.024272    0.256693    0.722523    11.00000    0.02392    0.02598 =
         0.02024    0.00140    0.00016   -0.00208
CL1   5   -0.166503    0.130005    0.711362    11.00000    0.05049    0.04855 =
         0.03147    0.00742   -0.00769   -0.02682
CL2   5    0.119053    0.254892    0.918205    11.00000    0.03273    0.03699 =
         0.02612    0.00473   -0.00719   -0.00886
CL3   5    0.110632    0.252454    0.561931    11.00000    0.03797    0.04173 =
         0.03296   -0.00321    0.01311   -0.00034
CL4   5   -0.156456    0.388041    0.709296    11.00000    0.04187    0.04058 =
         0.03216    0.00159    0.00353    0.01568
MOLE    2
C1    1    0.372984    0.428725    0.819669    11.00000    0.02694    0.02832 =
         0.02874    0.00282    0.00350   -0.00476
AFIX  43
H1    2    0.380986    0.421428    0.913002    11.00000   -1.20000
AFIX   0
C2    1    0.461788    0.376902    0.751599    11.00000    0.03313    0.03050 =
         0.04963    0.00322    0.00922   -0.00567
AFIX  43
H2    2    0.532249    0.333760    0.797598    11.00000   -1.20000
AFIX   0
N3    3    0.451312    0.385861    0.618875    11.00000    0.04812    0.03675 =
         0.05539   -0.01404    0.02949   -0.01058
H3    2    0.505810    0.354970    0.582275    11.00000    0.05869
C4    1    0.351796    0.446108    0.550616    11.00000    0.05778    0.04191 =
         0.02665   -0.00710    0.01032   -0.02175
AFIX  43
H4    2    0.345289    0.450139    0.457015    11.00000   -1.20000
AFIX   0
C5    1    0.261444    0.500680    0.612976    11.00000    0.04037    0.03207 =
         0.02548   -0.00085    0.00021   -0.00881
AFIX  43
H5    2    0.193468    0.543633    0.563483    11.00000   -1.20000
AFIX   0
C6    1    0.267712    0.494065    0.752557    11.00000    0.02763    0.02636 =
         0.02347   -0.00013    0.00218   -0.01070
N7    3    0.178965    0.546425    0.816652    11.00000    0.03141    0.03003 =
         0.02987   -0.00032    0.00362   -0.00146
C8    1    0.186604    0.538139    0.960301    11.00000    0.04673    0.04272 =
         0.03603   -0.00302    0.01675   -0.00370
AFIX 137
H8A   2    0.160590    0.473069    0.982852    11.00000   -1.50000
H8B   2    0.115959    0.582924    0.990778    11.00000   -1.50000
H8C   2    0.288384    0.552872    1.003556    11.00000   -1.50000
AFIX   0
C9    1    0.070615    0.613110    0.746253    11.00000    0.03466    0.03700 =
         0.06119    0.00621    0.00248    0.00492
AFIX 137
H9A   2    0.123620    0.661693    0.702427    11.00000   -1.50000
H9B   2    0.014316    0.643743    0.809495    11.00000   -1.50000
H9C   2    0.001311    0.578576    0.679666    11.00000   -1.50000
HKLF 4
REM  import in P 21/n
REM R1 =  0.0335 for   2146 Fo > 4sig(Fo)  and  0.0515 for all   2925 data
REM    133 parameters refined using      0 restraints
END
WGHT      0.0257      0.6523
REM Highest difference peak  0.940,  deepest hole -0.560,  1-sigma level  0.071
Q1    1  -0.2163  0.1746  0.7327  11.00000  0.05    0.94
Q2    1  -0.0701  0.3354  0.7240  11.00000  0.05    0.34
Q3    1   0.0535  0.2559  0.8146  11.00000  0.05    0.30
Q4    1   0.3461  0.4796  0.6128  11.00000  0.05    0.29
Q5    1  -0.0927  0.4243  0.7448  11.00000  0.05    0.28
Q6    1   0.3274  0.4983  0.7977  11.00000  0.05    0.28
Q7    1   0.2901  0.5146  0.6888  11.00000  0.05    0.27
Q8    1   0.1745  0.5408  0.8892  11.00000  0.05    0.27
Q9    1   0.1298  0.5751  0.7831  11.00000  0.05    0.26
Q10   1   0.2993  0.4551  0.6054  11.00000  0.05    0.25
Q11   1   0.0700  0.5996  0.6695  11.00000  0.05    0.25
Q12   1  -0.1260  0.0406  0.7176  11.00000  0.05    0.24
Q13   1   0.4984  0.4474  0.4178  11.00000  0.05    0.23
Q14   1   0.0551  0.2198  0.5919  11.00000  0.05    0.23
Q15   1   0.2360  0.5380  0.8060  11.00000  0.05    0.22
Q16   1  -0.0817  0.5681  0.7143  11.00000  0.05    0.22
Q17   1   0.2036  0.5080  0.7743  11.00000  0.05    0.22
Q18   1   0.3421  0.4570  0.7670  11.00000  0.05    0.21
Q19   1   0.0464  0.2494  0.6350  11.00000  0.05    0.21
Q20   1   0.2986  0.6239  1.1273  11.00000  0.05    0.21
;
