# Supplementary material for: 4-(Dimethyl­amino)­pyridinium tetra­chloridoferrate(III)
Source: Acta Crystallogr Sect E Struct Rep Online. 2013 Mar 9;69(Pt 4):m190. doi: 10.1107/S160053681300603X (PMC3629474; doi:10.1107/S160053681300603X)
Supplement: Supplementary file 2 [file e-69-0m190-Isup2.hkl]

#
# h,k,l, Fc-squared, Fo-squared, sigma(Fo-squared) and status flag
#
data_I
_shelx_title ' import in P 21/n'
_shelx_refln_list_code          4
_shelx_F_calc_maximum      224.27
_exptl_crystal_F_000       644.00
_reflns_d_resolution_high  0.7697
 
loop_
 _symmetry_equiv_pos_as_xyz
 'x, y, z'
 '-x+1/2, y+1/2, -z+1/2'
 '-x, -y, -z'
 'x-1/2, -y-1/2, z-1/2'
 
_cell_length_a     9.0360
_cell_length_b    14.0492
_cell_length_c    10.2077
_cell_angle_alpha  90.000
_cell_angle_beta   98.726
_cell_angle_gamma  90.000
 
_shelx_F_squared_multiplier     1.000
 
loop_
 _refln_index_h
 _refln_index_k
 _refln_index_l
 _refln_F_squared_calc
 _refln_F_squared_meas
 _refln_F_squared_sigma
 _refln_observed_status
   2   0   0     1146.82     1075.09     21.27 o
   4   0   0     3391.56     3323.36     91.54 o
   6   0   0     3642.25     3369.60     95.59 o
   8   0   0     1037.39     1024.89     36.57 o
   2   1   0     1220.62     1218.83     29.90 o
   3   1   0      234.37      239.74      9.33 o
   4   1   0       75.59       84.77      5.40 o
   5   1   0        9.75        3.78      1.80 o
   6   1   0     8476.65     8393.13    159.47 o
   7   1   0        8.16       11.17      3.57 o
   8   1   0     5447.17     5140.96    101.12 o
   9   1   0       68.23      103.59     18.68 o
  10   1   0        8.11       11.98     11.53 o
   0   2   0     7162.29     5065.62    550.70 o
   1   2   0       31.82       25.60      2.52 o
   2   2   0    25692.33    25604.57    336.61 o
   3   2   0      230.29      208.30      7.44 o
   4   2   0      166.86      182.58      9.72 o
   5   2   0       24.45       32.34      4.68 o
   6   2   0       61.42       50.97      6.29 o
   7   2   0        0.34       -0.96      3.54 o
   8   2   0     1415.51     1372.64     51.33 o
   9   2   0        9.09       22.38     12.61 o
  10   2   0      401.63      394.87     40.38 o
   1   3   0       23.32       16.95      2.91 o
   2   3   0    50298.36    51310.11    727.10 o
   3   3   0       41.83       44.02      3.81 o
   4   3   0     3070.44     2895.97     49.00 o
   5   3   0      332.13      348.58     11.38 o
   6   3   0     7704.67     7679.27    175.13 o
   7   3   0        1.49        4.14      4.93 o
   8   3   0      355.59      370.16     39.47 o
   9   3   0      177.05      143.85     25.90 o
  10   3   0      128.32      144.65     27.60 o
  11   3   0       56.33       66.73     21.18 o
   0   4   0     6505.75     6390.30    125.79 o
   1   4   0      600.88      646.13     13.29 o
   2   4   0     1838.51     1742.03     27.83 o
   3   4   0      410.72      455.26     11.05 o
   4   4   0     1059.70     1065.69     22.53 o
   5   4   0      203.11      202.50      8.81 o
   6   4   0      810.16      781.78     29.08 o
   7   4   0       25.70       17.04      6.46 o
   8   4   0     2924.45     2975.59     94.97 o
   9   4   0      189.01      149.02     28.68 o
  10   4   0      736.92      724.08     56.45 o
  11   4   0       17.34        6.87     17.04 o
   1   5   0     1208.87     1157.24     21.38 o
   2   5   0     4518.30     4603.02     66.59 o
   3   5   0      537.91      545.35     12.66 o
   4   5   0      208.70      181.75      7.79 o
   5   5   0        2.97        8.17      3.46 o
   6   5   0     4417.58     4363.04     81.15 o
   7   5   0       29.07       28.98     13.56 o
   8   5   0      974.13     1043.87     69.91 o
   9   5   0        2.50        5.79     13.52 o
  10   5   0      158.28      177.47     33.56 o
  11   5   0        1.99       12.89     18.34 o
   0   6   0    28286.73    27473.87    514.64 o
   1   6   0      119.71      106.72      6.66 o
   2   6   0     9595.32     9965.44    137.59 o
   3   6   0       86.96       68.03      7.79 o
   4   6   0     2544.92     2512.73     46.24 o
   5   6   0      387.47      402.40     21.67 o
   6   6   0      444.97      466.99     16.93 o
   7   6   0     1078.52     1119.86     29.99 o
   8   6   0     1573.48     1556.47     94.39 o
   9   6   0        6.42       46.28     17.78 o
  10   6   0       29.44       43.67     21.69 o
   1   7   0     1529.25     1578.17     29.41 o
   2   7   0       30.72       45.98      5.40 o
   3   7   0       11.46       17.66      4.00 o
   4   7   0      719.50      741.07     16.69 o
   5   7   0      629.01      637.37     17.15 o
   6   7   0     3274.04     3201.43     83.73 o
   7   7   0        7.72        3.63      5.91 o
   8   7   0     3442.79     3358.04    105.23 o
   9   7   0        0.16       -0.45     15.16 o
  10   7   0        3.34      -11.30     14.54 o
   0   8   0    33298.24    32339.39    940.05 o
   1   8   0       32.56       40.28      6.18 o
   2   8   0     2146.96     2169.72     48.81 o
   3   8   0        1.59        2.67      3.59 o
   4   8   0       12.50       17.20      4.69 o
   5   8   0        1.25        0.03      3.85 o
   6   8   0      401.23      424.08     24.82 o
   7   8   0      378.36      362.67     23.85 o
   8   8   0      530.06      505.43     29.42 o
   9   8   0      103.42       98.25     30.72 o
  10   8   0       17.32       17.43     18.34 o
   1   9   0      863.02      839.52     26.63 o
   2   9   0      184.26      181.58     13.46 o
   3   9   0        9.27       13.12      5.48 o
   4   9   0      179.12      160.11     12.43 o
   5   9   0      106.79       97.51      9.70 o
   6   9   0     5399.68     5071.29    130.76 o
   7   9   0      255.48      241.05     21.99 o
   8   9   0     1584.95     1576.40     63.25 o
   9   9   0        5.97        4.71     18.51 o
  10   9   0       55.51       89.33     32.65 o
   0  10   0     6272.11     5983.29    184.32 o
   1  10   0        0.35        6.24      4.84 o
   2  10   0     1548.36     1686.33     43.52 o
   3  10   0        0.47        5.30      5.28 o
   4  10   0       67.17       64.57      9.07 o
   5  10   0       16.21       34.56      8.23 o
   6  10   0      466.31      418.97     32.96 o
   7  10   0       79.36      104.70     18.56 o
   8  10   0      181.91      238.40     25.39 o
   9  10   0       31.55       -5.85     17.83 o
   1  11   0      282.66      268.91     20.15 o
   2  11   0     3111.42     3134.65     70.49 o
   3  11   0      238.90      257.87     17.85 o
   4  11   0      264.47      301.50     21.62 o
   5  11   0        5.30       12.80      7.12 o
   6  11   0     1366.38     1404.95     74.85 o
   7  11   0       57.31       38.10     11.69 o
   8  11   0      117.91       80.76     17.29 o
   9  11   0      182.97      172.36     45.09 o
   0  12   0     1062.90     1156.31     58.43 o
   1  12   0      534.27      542.14     39.18 o
   2  12   0     1260.05     1263.86     49.92 o
   3  12   0       28.87       38.17     10.23 o
   4  12   0       93.72      133.67     15.75 o
   5  12   0      885.67      877.02     45.17 o
   6  12   0      475.40      461.54     43.69 o
   7  12   0      123.14      126.74     22.23 o
   8  12   0     1448.53     1467.39     68.75 o
   1  13   0      314.42      394.87     27.27 o
   2  13   0     1074.49     1010.45     39.59 o
   3  13   0     1011.17     1036.75     42.68 o
   4  13   0      366.43      338.44     29.92 o
   5  13   0       32.03       40.67     13.33 o
   6  13   0      893.04      913.29     47.97 o
   7  13   0       36.19       20.53     13.49 o
   8  13   0      112.42       89.22     33.68 o
   0  14   0     3357.74     3512.96    131.51 o
   1  14   0        2.75        2.45      8.65 o
   2  14   0     1022.83      959.77     49.21 o
   3  14   0       54.99       61.15     12.86 o
   4  14   0      253.05      216.28     24.92 o
   5  14   0       63.01       64.49     16.54 o
   6  14   0      179.29      219.26     26.26 o
   7  14   0      284.52      236.66     32.50 o
   1  15   0     1229.52     1290.75     49.23 o
   2  15   0       26.56       21.53     10.67 o
   3  15   0       93.72       62.77     15.89 o
   4  15   0        0.77       -5.84      9.80 o
   5  15   0       48.71       28.03     13.72 o
   6  15   0      550.40      569.55     48.70 o
   0  16   0     3275.06     3535.81    192.46 o
   1  16   0      231.79      172.22     21.42 o
   2  16   0      157.03      144.06     19.31 o
   3  16   0        3.29       -9.37      9.37 o
   4  16   0       18.80       23.40     13.97 o
   5  16   0        2.35        9.91     12.90 o
   1  17   0      220.31      216.91     24.77 o
   2  17   0      138.77      143.13     24.33 o
   3  17   0       11.00       16.31     14.00 o
   4  17   0        6.27       13.19     12.93 o
   0  18   0      125.48      118.96     34.93 o
   1  18   0      119.58      120.70     24.13 o
  -9   0   1      572.17      490.50     30.21 o
  -7   0   1     4847.42     4826.11    133.70 o
  -5   0   1       97.19       87.81      7.79 o
  -3   0   1      564.69      636.97     14.34 o
   1   0   1      562.37      493.24     12.71 o
   3   0   1       98.84      106.65      7.07 o
   5   0   1      411.57      441.60     20.08 o
   7   0   1     6364.13     6378.86    178.03 o
   9   0   1      706.49      723.57     43.84 o
 -10   1   1      506.78      444.67     32.60 o
  -9   1   1      361.71      348.70     31.75 o
  -8   1   1        0.14       -5.32      5.32 o
  -7   1   1     3055.97     2975.86     70.48 o
  -6   1   1        9.87       14.66      3.02 o
  -5   1   1      497.89      481.24     10.14 o
  -4   1   1       14.28       20.18      2.12 o
  -3   1   1      619.00      660.04     13.82 o
  -2   1   1        0.26       -1.21      1.21 o
  -1   1   1    16115.98    16096.18    318.73 o
   0   1   1       87.28       46.36      3.80 o
   1   1   1    12454.12    12602.14    240.41 o
   2   1   1      526.12      545.94     10.93 o
   3   1   1      303.89      331.40      7.24 o
   4   1   1      486.79      505.30     13.08 o
   5   1   1     1902.15     1921.07     37.00 o
   6   1   1      110.09      127.73      6.42 o
   7   1   1     1374.27     1317.52     32.34 o
   8   1   1       84.66      101.16     15.31 o
   9   1   1       36.75       49.20      9.39 o
  10   1   1       84.11       86.04     19.02 o
 -10   2   1       46.31       34.76     14.31 o
  -9   2   1      591.86      534.86     39.87 o
  -8   2   1      294.88      253.67     20.40 o
  -6   2   1       26.38       27.90      5.49 o
  -5   2   1     2253.05     2189.06     47.42 o
  -4   2   1      169.77      180.26     11.46 o
  -3   2   1      105.65      141.20      5.45 o
  -2   2   1     1774.67     1833.06     29.22 o
  -1   2   1       33.49       38.23      2.93 o
   0   2   1      800.22      812.92     15.22 o
   1   2   1     6299.61     6386.54     81.43 o
   2   2   1      715.09      732.92     14.20 o
   3   2   1      645.45      770.81     13.48 o
   4   2   1      143.91      183.54      7.62 o
   5   2   1     5619.01     5559.54     89.52 o
   6   2   1        0.44        6.29      2.76 o
   7   2   1     2110.85     2092.75     45.25 o
   8   2   1      114.66      111.48      8.70 o
   9   2   1      463.54      459.44     45.94 o
  10   2   1       81.28       58.84     18.97 o
  11   2   1      260.86      272.14     34.70 o
 -11   3   1        0.54       -2.73     13.63 o
 -10   3   1        0.22       -0.51     12.10 o
  -9   3   1     1163.01     1049.61     64.17 o
  -8   3   1      432.58      514.18     40.44 o
  -7   3   1      286.81      308.57     19.40 o
  -6   3   1        0.52       -1.40      4.36 o
  -5   3   1      399.98      382.56     22.00 o
  -4   3   1      235.59      255.56      8.40 o
  -3   3   1     9433.68     9066.38    121.48 o
  -2   3   1      395.32      437.06     12.76 o
  -1   3   1    24846.41    25710.18    364.70 o
   0   3   1       37.90       37.08      3.22 o
   1   3   1    16721.65    16665.34    207.81 o
   2   3   1       15.04       14.98      2.51 o
   3   3   1     8387.81     8147.24    110.28 o
   4   3   1      164.71      156.42      7.72 o
   5   3   1        1.42        2.76      2.69 o
   6   3   1      134.79      121.41     12.33 o
   7   3   1       79.28       76.03      5.35 o
   8   3   1       67.49       84.92     11.20 o
   9   3   1      393.03      353.41     41.97 o
  10   3   1        6.77       23.74     17.55 o
  11   3   1       98.18      134.76     28.74 o
 -11   4   1      424.70      471.42     51.23 o
 -10   4   1       20.22       13.46     14.94 o
  -9   4   1      118.89      164.81     29.02 o
  -8   4   1       63.26       58.58     11.21 o
  -7   4   1     2033.72     1995.85     56.65 o
  -6   4   1        3.54        8.36      5.47 o
  -5   4   1    12490.07    12208.28    207.78 o
  -4   4   1      466.65      474.60     12.88 o
  -3   4   1       97.82       96.21      5.56 o
  -2   4   1      339.11      369.53      9.39 o
  -1   4   1    15385.49    15791.33    224.67 o
   0   4   1        9.11        6.18      2.86 o
   1   4   1    10377.78    10880.90    156.91 o
   2   4   1      196.64      235.15     11.25 o
   3   4   1     8986.07     9086.05    132.61 o
   4   4   1      512.82      537.10     11.44 o
   5   4   1     9053.05     8680.54    151.54 o
   6   4   1        2.83        4.24      3.23 o
   7   4   1      614.31      557.59     16.55 o
   8   4   1        3.81       15.39     14.14 o
   9   4   1      401.28      364.94     45.49 o
  10   4   1       10.01        8.41     14.71 o
  11   4   1      659.03      760.54     70.93 o
 -11   5   1       12.47       10.96     17.78 o
 -10   5   1        8.88       26.75     18.23 o
  -9   5   1     1569.58     1583.04     92.97 o
  -8   5   1      157.86      131.72     23.91 o
  -7   5   1       97.24      125.74     21.79 o
  -6   5   1      406.19      413.15     21.17 o
  -5   5   1      162.07      160.04      9.20 o
  -4   5   1        2.55        3.00      2.27 o
  -3   5   1    14753.97    14772.02    198.34 o
  -2   5   1       83.94       87.08      6.85 o
  -1   5   1     2623.26     2427.41     38.53 o
   0   5   1       58.97       63.88      4.93 o
   1   5   1    12689.61    12637.79    170.87 o
   2   5   1      980.72     1141.66     23.52 o
   3   5   1    10616.85    10648.87    145.44 o
   4   5   1      151.16      159.23      8.05 o
   5   5   1      449.98      445.23     22.43 o
   6   5   1      183.71      188.30     10.87 o
   7   5   1      234.79      248.05     12.23 o
   8   5   1        3.67        3.86     14.14 o
   9   5   1      176.97      233.07     38.22 o
  10   5   1        2.46       -5.34     13.23 o
 -11   6   1        8.83        0.06     17.04 o
 -10   6   1       53.90       62.07     21.64 o
  -9   6   1      674.35      688.82     65.99 o
  -8   6   1       18.63       31.29     17.61 o
  -7   6   1     1318.40     1321.39     31.12 o
  -6   6   1      138.14      128.38     12.59 o
  -5   6   1     1485.42     1437.45     33.74 o
  -4   6   1        1.89        1.31      2.47 o
  -3   6   1      502.95      555.50     14.56 o
  -2   6   1       49.86       47.77      4.99 o
  -1   6   1      215.84      264.06     13.84 o
   0   6   1       64.91       58.13      5.31 o
   1   6   1      233.22      213.50      9.59 o
   2   6   1      150.31      167.98     10.43 o
   3   6   1       32.03       42.76      4.83 o
   4   6   1        1.04        0.93      2.75 o
   5   6   1     2004.30     1904.95     45.46 o
   6   6   1        7.49        7.03      4.48 o
   7   6   1     1118.01     1186.05     32.73 o
   8   6   1       36.23       47.05      9.13 o
   9   6   1     1108.47      995.66     75.25 o
  10   6   1        1.53       -8.06     15.84 o
 -10   7   1        3.48        3.52     15.50 o
  -9   7   1      173.46      149.30     33.00 o
  -8   7   1      300.52      257.32     41.40 o
  -7   7   1     3612.56     3781.89     82.35 o
  -6   7   1      106.43       93.75      8.85 o
  -5   7   1       84.86       96.64      7.81 o
  -4   7   1        3.08        4.91      3.24 o
  -3   7   1     1262.94     1251.64     26.37 o
  -2   7   1      240.84      242.65     10.86 o
  -1   7   1    14800.27    14737.79    201.15 o
   0   7   1       68.23       63.85      5.95 o
   1   7   1     4711.98     4581.25     74.11 o
   2   7   1      614.86      639.00     18.85 o
   3   7   1      672.15      680.83     19.54 o
   4   7   1       11.41       10.24      4.69 o
   5   7   1     2151.55     2127.28     55.84 o
   6   7   1       42.38       45.17      7.33 o
   7   7   1     1053.41     1052.19     46.95 o
   8   7   1      127.09      115.09     14.41 o
   9   7   1       25.25       49.35     22.94 o
  10   7   1        1.25       15.05     20.27 o
 -10   8   1        9.15        2.33     17.49 o
  -9   8   1      493.48      498.40     61.50 o
  -8   8   1        1.09       -7.09      7.09 o
  -7   8   1     2566.86     2594.55     74.12 o
  -6   8   1      699.51      602.06     27.32 o
  -5   8   1      828.54      866.47     23.18 o
  -4   8   1       49.80       44.49      6.47 o
  -3   8   1      286.25      320.11     22.37 o
  -2   8   1      200.92      189.48     12.94 o
  -1   8   1      147.91      133.23     10.16 o
   0   8   1     3385.83     3428.18     64.46 o
   1   8   1     1722.18     1639.42     44.97 o
   2   8   1       52.98       57.30      9.57 o
   3   8   1        9.95       12.37      4.80 o
   4   8   1       17.59       16.24      5.13 o
   5   8   1      226.83      212.36     12.34 o
   6   8   1      247.92      237.47     17.66 o
   7   8   1     3502.42     3542.95    111.82 o
   8   8   1        2.04       -5.68      7.20 o
   9   8   1      145.51      144.42     35.95 o
  10   8   1        0.21        3.18     19.31 o
 -10   9   1       75.00       96.77     31.75 o
  -9   9   1      158.22      196.95     41.51 o
  -8   9   1      402.63      368.47     29.56 o
  -7   9   1      837.30      808.65     35.69 o
  -6   9   1      546.99      588.98     31.40 o
  -5   9   1      262.00      271.45     15.74 o
  -4   9   1      263.41      284.14     16.54 o
  -3   9   1       27.86       37.64      7.19 o
  -2   9   1      376.26      398.41     19.93 o
  -1   9   1     4410.06     4548.89     90.76 o
   0   9   1      292.49      329.73     16.89 o
   1   9   1     4785.61     4872.23    151.64 o
   2   9   1      209.58      214.57     15.65 o
   3   9   1       26.61       42.10      7.38 o
   4   9   1       12.66       13.02      5.41 o
   5   9   1      257.88      245.06     15.78 o
   6   9   1      684.42      707.39     48.94 o
   7   9   1      327.16      373.32     29.97 o
   8   9   1      152.89      138.47     26.81 o
   9   9   1       10.55       34.24     24.31 o
  -9  10   1        9.42       -5.74     16.81 o
  -8  10   1        2.04        1.14      9.18 o
  -7  10   1     1285.76     1184.48     48.36 o
  -6  10   1       11.67        2.74      8.19 o
  -5  10   1     3106.71     3200.68     77.72 o
  -4  10   1      976.16     1049.87     31.80 o
  -3  10   1      830.70      817.50     39.24 o
  -2  10   1      890.41      905.20     29.30 o
  -1  10   1      226.32      226.18     15.63 o
   0  10   1      333.96      315.23     21.19 o
   1  10   1       42.42       47.64      8.19 o
   2  10   1      395.03      378.08     20.76 o
   3  10   1      123.75      132.17     12.47 o
   4  10   1      194.82      197.28     14.71 o
   5  10   1     3014.78     2992.85     80.00 o
   6  10   1        9.68       10.71      8.10 o
   7  10   1      293.96      364.09     27.57 o
   8  10   1        3.57        6.01      9.90 o
   9  10   1      106.00       64.68     29.59 o
  -9  11   1      389.61      396.12     62.70 o
  -8  11   1       54.42       33.52     13.99 o
  -7  11   1       23.24       34.62     11.97 o
  -6  11   1      115.06      129.28     17.58 o
  -5  11   1      357.05      405.35     30.73 o
  -4  11   1      735.83      661.05     30.23 o
  -3  11   1     2862.83     2798.46     86.29 o
  -2  11   1      893.66      861.94     41.30 o
  -1  11   1     1488.84     1422.39     45.54 o
   0  11   1       97.02       58.54     10.28 o
   1  11   1     1858.51     1839.87     62.46 o
   2  11   1       84.99       92.22     11.24 o
   3  11   1     2554.05     2560.09     72.36 o
   4  11   1      908.83      957.81     35.27 o
   5  11   1       12.43        5.82      8.36 o
   6  11   1      210.84      265.97     25.50 o
   7  11   1      182.32      163.68     29.02 o
   8  11   1       90.77       73.10     17.11 o
   9  11   1      138.70      101.54     35.49 o
  -8  12   1       66.67       41.40     16.02 o
  -7  12   1      737.65      587.31     37.78 o
  -6  12   1      100.20       77.59     15.31 o
  -5  12   1     1349.04     1368.89     54.36 o
  -4  12   1      200.63      212.77     19.41 o
  -3  12   1       13.82        6.48      7.66 o
  -2  12   1      742.92      718.04     42.62 o
  -1  12   1     1360.30     1384.92     63.16 o
   0  12   1        6.43       16.69     11.89 o
   1  12   1      263.69      245.47     20.84 o
   2  12   1      841.70      836.30     37.68 o
   3  12   1      289.94      269.95     21.67 o
   4  12   1       55.52       74.21     12.36 o
   5  12   1     1621.34     1731.34     64.09 o
   6  12   1       37.23       40.47     12.59 o
   7  12   1      420.19      387.12     37.35 o
   8  12   1      139.60      110.46     21.67 o
  -8  13   1        8.78       19.05     14.94 o
  -7  13   1      414.07      374.35     37.98 o
  -6  13   1       37.49       36.74     15.69 o
  -5  13   1       14.92        5.55      9.39 o
  -4  13   1        0.35       11.97      8.44 o
  -3  13   1      514.09      503.99     31.03 o
  -2  13   1       33.41       42.21     10.63 o
  -1  13   1     1599.42     1601.18     52.65 o
   0  13   1        0.52       -3.70      6.28 o
   1  13   1     1257.23     1169.82     43.36 o
   2  13   1        9.41       -1.54      6.84 o
   3  13   1      405.43      375.28     26.36 o
   4  13   1      252.90      226.41     25.13 o
   5  13   1        0.60       -3.41      9.42 o
   6  13   1       78.86       89.68     17.38 o
   7  13   1      251.13      235.50     31.54 o
  -7  14   1       57.15       84.71     21.48 o
  -6  14   1       35.69       27.89     13.42 o
  -5  14   1       99.58       92.76     17.69 o
  -4  14   1        3.23       -1.43      9.20 o
  -3  14   1       32.02       21.98     13.78 o
  -2  14   1      108.72      117.74     16.62 o
  -1  14   1        3.01        9.07      8.55 o
   0  14   1      612.11      628.35     36.33 o
   1  14   1       41.68       39.84     11.16 o
   2  14   1       23.42       18.26      9.55 o
   3  14   1       49.07       28.87     10.50 o
   4  14   1        0.25       -8.15      8.15 o
   5  14   1       47.00       55.75     15.43 o
   6  14   1       39.92       28.69     17.90 o
   7  14   1       69.16      108.68     37.08 o
  -6  15   1        4.64       -9.06      9.82 o
  -5  15   1        6.82        7.79     12.17 o
  -4  15   1        0.40       -6.51      9.06 o
  -3  15   1       11.60       24.18     12.25 o
  -2  15   1        8.26       -2.46      7.97 o
  -1  15   1      633.17      669.86     50.79 o
   0  15   1        0.34        6.05      9.03 o
   1  15   1      805.46      748.02     51.21 o
   2  15   1      130.48      135.73     18.30 o
   3  15   1        4.38       15.13     11.66 o
   4  15   1        2.04        1.36      9.53 o
   5  15   1       52.54       76.36     27.52 o
   6  15   1      118.00       87.69     22.33 o
  -5  16   1        6.58        3.19     12.70 o
  -4  16   1       38.51       58.79     16.38 o
  -3  16   1        0.13       -9.57      9.57 o
  -2  16   1      292.10      298.79     26.80 o
  -1  16   1       37.75       30.31     12.20 o
   0  16   1      507.99      491.22     41.77 o
   1  16   1        4.71       14.73     10.86 o
   2  16   1        8.45       18.98     12.93 o
   3  16   1        0.37       -2.11     11.62 o
   4  16   1        0.82       -2.52     10.87 o
   5  16   1        5.97      -10.83     10.83 o
  -4  17   1       14.66        8.05     13.13 o
  -3  17   1       21.05       10.36     13.17 o
  -2  17   1       49.54       45.92     17.51 o
  -1  17   1      542.55      659.79     53.63 o
   0  17   1       40.36       40.23     13.81 o
   1  17   1      159.45      196.97     23.80 o
   2  17   1       27.77       -2.41     12.32 o
   3  17   1       28.56       37.57     16.05 o
   4  17   1       20.85       42.05     30.13 o
  -1  18   1       11.80        6.35     12.70 o
   0  18   1      323.24      329.49     31.45 o
   1  18   1       21.65       14.40     14.12 o
  -8   0   2      401.05      428.24     20.16 o
  -6   0   2     8745.67     8634.52    233.31 o
  -4   0   2     2439.39     2309.07     54.08 o
  -2   0   2    19231.76    19027.86    353.76 o
   0   0   2    26426.58    24911.61    841.66 o
   2   0   2     1019.99     1136.64     28.03 o
   4   0   2     8478.30     8689.76    167.34 o
   6   0   2     2713.63     2556.58     61.16 o
   8   0   2     1769.23     1821.28     90.13 o
  10   0   2      680.97      657.07     44.92 o
 -10   1   2      821.18      928.08     52.08 o
  -9   1   2       98.36      101.20     17.78 o
  -8   1   2     2050.11     2001.35     39.43 o
  -7   1   2      134.12      127.01     13.71 o
  -6   1   2      162.71      140.28      9.08 o
  -5   1   2     1158.77     1286.51     33.23 o
  -4   1   2       82.05       75.88      5.14 o
  -3   1   2       24.50       25.17      2.63 o
  -2   1   2    18101.68    18490.27    243.49 o
  -1   1   2      164.41      180.30      6.68 o
   0   1   2     5974.25     5964.68     87.65 o
   1   1   2       21.52       25.11      3.10 o
   2   1   2    29061.63    29753.77    392.32 o
   3   1   2       65.90       82.60      4.95 o
   4   1   2     1861.58     1931.98     32.86 o
   5   1   2      186.10      188.33      7.46 o
   6   1   2     1067.91     1057.09     22.86 o
   7   1   2       12.75        7.38      5.29 o
   8   1   2      693.96      693.04     32.88 o
   9   1   2       23.94        9.86     10.48 o
  10   1   2      454.18      453.37     27.34 o
 -11   2   2       28.03       33.39     14.25 o
 -10   2   2      102.18      115.51     21.47 o
  -9   2   2        0.28       -4.43      9.48 o
  -8   2   2        1.17        0.99      6.30 o
  -7   2   2      129.54      139.97      8.64 o
  -6   2   2     2424.60     2309.38     40.07 o
  -5   2   2       13.91       17.08      3.18 o
  -4   2   2    13269.42    13183.57    203.04 o
  -3   2   2     1590.18     1782.55     29.33 o
  -2   2   2     4432.00     4250.35     60.15 o
  -1   2   2      221.55      203.74      6.90 o
   0   2   2      126.42      103.82      4.98 o
   1   2   2       14.66       10.62      3.18 o
   2   2   2     4358.26     4201.95     60.15 o
   3   2   2        0.58       -0.64      2.09 o
   4   2   2     4066.91     3826.83     59.66 o
   5   2   2        6.95       12.73      2.87 o
   6   2   2     1990.80     1927.42     40.87 o
   7   2   2        8.27        6.67      4.09 o
   8   2   2      519.15      504.82     31.60 o
   9   2   2       15.20        1.02     12.64 o
  10   2   2      339.37      358.69     42.08 o
  11   2   2       19.92       31.23     17.15 o
 -11   3   2       21.97        5.91     13.91 o
 -10   3   2      651.26      726.81     52.25 o
  -9   3   2      109.36       96.94     21.01 o
  -8   3   2       99.61       91.40     12.41 o
  -7   3   2      224.09      208.41     14.70 o
  -6   3   2      704.54      752.77     18.29 o
  -5   3   2       54.20       56.94      4.93 o
  -4   3   2      961.33      947.93     20.63 o
  -3   3   2        0.39        0.54      1.68 o
  -2   3   2      782.40      786.04     17.04 o
  -1   3   2        4.82       -2.01      2.12 o
   0   3   2     1622.32     1616.56     26.62 o
   1   3   2       19.92       19.15      2.84 o
   2   3   2     2582.23     2670.91     40.89 o
   3   3   2      476.41      504.00     11.90 o
   4   3   2     9755.01     9428.59    138.03 o
   5   3   2       73.59       80.66      7.24 o
   6   3   2        5.44       13.40      4.22 o
   7   3   2       53.33       49.64      6.41 o
   8   3   2       27.97       31.48     14.28 o
   9   3   2        0.04        2.64      7.50 o
  10   3   2     1816.30     1810.26    103.59 o
  11   3   2       19.05       16.98     18.51 o
 -11   4   2      118.22      120.00     27.54 o
 -10   4   2      415.52      430.08     47.48 o
  -9   4   2       16.28       21.75     15.22 o
  -8   4   2       22.80       20.55      8.20 o
  -7   4   2        4.24       -2.55      5.00 o
  -6   4   2       63.24       54.28      5.47 o
  -5   4   2      318.87      329.26     12.53 o
  -4   4   2    18113.96    17951.75    255.26 o
  -3   4   2      585.55      622.00     13.57 o
  -2   4   2     2305.77     2261.32     35.94 o
  -1   4   2        4.91        5.73      2.87 o
   0   4   2     8144.37     8253.52    107.40 o
   1   4   2      330.43      409.82     10.95 o
   2   4   2     6405.24     5800.39     82.56 o
   3   4   2     1066.03     1184.26     20.77 o
   4   4   2    10373.37    10621.84    154.96 o
   5   4   2      265.76      259.26     13.19 o
   6   4   2       38.43       32.10      5.10 o
   7   4   2       64.02       48.17      7.03 o
   8   4   2       87.05       87.28     30.18 o
   9   4   2       16.51       11.90      6.98 o
  10   4   2      164.83      136.98     32.03 o
 -11   5   2       10.43       -1.82     14.88 o
 -10   5   2      993.58     1104.01     75.13 o
  -9   5   2       16.62       21.41     17.15 o
  -8   5   2       24.52       29.68     11.22 o
  -7   5   2      193.76      241.63     10.34 o
  -6   5   2        1.22        0.97      3.40 o
  -5   5   2      367.57      385.10     17.32 o
  -4   5   2     1416.77     1346.04     27.48 o
  -3   5   2     2068.41     2183.22     35.76 o
  -2   5   2       27.69       26.13      3.98 o
  -1   5   2      193.36      219.58      9.26 o
   0   5   2        0.59        1.42      2.50 o
   1   5   2      111.45      105.20      6.56 o
   2   5   2     1707.77     1539.27     27.71 o
   3   5   2      122.37      128.65     10.55 o
   4   5   2     7386.64     7279.34    109.72 o
   5   5   2        1.24        0.79      2.24 o
   6   5   2       10.92        5.87      4.53 o
   7   5   2        3.81       12.55      5.30 o
   8   5   2        3.70        7.09      7.61 o
   9   5   2        4.93       -2.10     14.31 o
  10   5   2     1698.98     1713.95    106.82 o
 -11   6   2       46.25       56.11     23.68 o
 -10   6   2        8.98       33.39     18.17 o
  -9   6   2      169.84      150.72     32.37 o
  -8   6   2      272.67      273.73     39.98 o
  -7   6   2      249.94      260.20     12.64 o
  -6   6   2     1855.60     1924.02     42.66 o
  -5   6   2       64.66       71.02      6.02 o
  -4   6   2     4145.76     4217.00     67.29 o
  -3   6   2       90.58      103.38      7.63 o
  -2   6   2     5847.92     5893.97     85.60 o
  -1   6   2      120.36      149.79      8.69 o
   0   6   2      510.28      459.49     13.34 o
   1   6   2      809.67      834.96     17.69 o
   2   6   2     1900.99     2120.01     36.56 o
   3   6   2      135.11      131.28      9.93 o
   4   6   2     1860.86     1815.25     37.54 o
   5   6   2      199.19      186.77      9.89 o
   6   6   2     1325.81     1303.70     33.72 o
   7   6   2      129.02      153.08     15.16 o
   8   6   2      317.70      314.03     24.82 o
   9   6   2        4.06       11.61      7.70 o
  10   6   2      389.46      327.51     51.00 o
 -10   7   2      700.35      687.96     71.33 o
  -9   7   2        3.50        1.19     14.42 o
  -8   7   2     1145.47     1169.01     46.50 o
  -7   7   2       22.28       14.96      5.94 o
  -6   7   2       84.13       92.52      8.93 o
  -5   7   2      877.40      838.56     32.06 o
  -4   7   2      116.15      115.60      8.82 o
  -3   7   2       13.21       10.13      4.24 o
  -2   7   2     5531.92     5365.49     92.74 o
  -1   7   2     2682.67     2937.65     51.84 o
   0   7   2     1335.74     1287.64     31.82 o
   1   7   2        5.34        1.89      3.37 o
   2   7   2    15501.90    15298.92    241.98 o
   3   7   2        9.53       14.79      4.52 o
   4   7   2      906.60      953.36     24.86 o
   5   7   2      652.91      635.64     20.75 o
   6   7   2       92.95       96.75     11.68 o
   7   7   2        9.19       13.37      7.88 o
   8   7   2     1135.04     1178.25     81.30 o
   9   7   2      108.80      109.10     32.31 o
  10   7   2      184.27      171.74     39.36 o
 -10   8   2       52.08       43.96     24.14 o
  -9   8   2       31.23       70.70     27.09 o
  -8   8   2       53.91       68.97     13.71 o
  -7   8   2       16.93        0.24      6.49 o
  -6   8   2     2734.67     2687.42     67.48 o
  -5   8   2        1.39       -1.50      3.91 o
  -4   8   2     2245.81     2264.59     50.67 o
  -3   8   2      212.24      198.70     13.52 o
  -2   8   2     3380.29     3328.02     69.31 o
  -1   8   2      551.95      547.87     27.39 o
   0   8   2     6237.72     6112.29    105.83 o
   1   8   2      858.13      826.69     28.56 o
   2   8   2       69.76       65.90      8.29 o
   3   8   2       73.57       62.82      8.30 o
   4   8   2     2204.61     2210.92     55.64 o
   5   8   2       52.61       52.96      7.40 o
   6   8   2     1905.91     1937.36     62.18 o
   7   8   2      329.37      336.09     25.02 o
   8   8   2      787.54      802.06     43.26 o
   9   8   2        8.88        9.54     18.91 o
  10   8   2      644.33      661.84     78.03 o
 -10   9   2      159.72      147.03     39.75 o
  -9   9   2       24.94       34.53     22.83 o
  -8   9   2      623.36      563.21     44.24 o
  -7   9   2       34.15       28.28      9.67 o
  -6   9   2        0.97        0.65      4.98 o
  -5   9   2        6.91        3.26      5.18 o
  -4   9   2       23.50       28.77      6.88 o
  -3   9   2      291.03      323.66     18.27 o
  -2   9   2     2202.84     2171.27     51.24 o
  -1   9   2      103.83       98.28     10.52 o
   0   9   2     1206.87     1246.66     35.12 o
   1   9   2      486.85      516.52     23.76 o
   2   9   2     4158.72     4148.13     85.05 o
   3   9   2       14.54       15.68      5.94 o
   4   9   2      620.92      593.71     24.00 o
   5   9   2      250.38      273.54     25.94 o
   6   9   2      819.39      722.15     36.95 o
   7   9   2       13.14       12.98      9.12 o
   8   9   2      120.97      160.15     21.80 o
   9   9   2       44.90      102.45     33.85 o
  -9  10   2       43.78       28.40     24.02 o
  -8  10   2       15.20       29.12     12.36 o
  -7  10   2        0.90       -7.30      7.30 o
  -6  10   2      954.97      971.55     41.40 o
  -5  10   2        4.07        0.56      6.08 o
  -4  10   2     2875.81     2908.31     65.07 o
  -3  10   2      130.51      116.19     11.71 o
  -2  10   2     1585.24     1691.41     49.37 o
  -1  10   2       55.83       77.45     12.62 o
   0  10   2       54.70       62.16     10.64 o
   1  10   2        6.57       10.89      5.78 o
   2  10   2      814.81      769.13     32.87 o
   3  10   2      467.57      415.00     22.27 o
   4  10   2     3273.33     3147.87     69.78 o
   5  10   2      243.86      283.48     20.03 o
   6  10   2      239.04      209.30     21.71 o
   7  10   2        0.58       -3.57      8.11 o
   8  10   2      332.78      264.77     43.84 o
   9  10   2        3.79       12.78     22.77 o
  -9  11   2       10.54       29.25     25.39 o
  -8  11   2        3.82        9.49     16.61 o
  -7  11   2        5.74       -3.65      8.05 o
  -6  11   2      153.55      195.41     21.53 o
  -5  11   2      420.39      461.69     27.08 o
  -4  11   2       28.58       20.53     10.55 o
  -3  11   2      461.65      455.39     24.17 o
  -2  11   2       36.74       43.43      8.78 o
  -1  11   2       60.09       41.30      9.37 o
   0  11   2      184.79      222.52     19.32 o
   1  11   2        2.98       -2.09      5.78 o
   2  11   2      389.21      375.67     34.98 o
   3  11   2      569.65      604.04     38.25 o
   4  11   2     2391.44     2422.42     66.51 o
   5  11   2        0.88        3.33      8.96 o
   6  11   2        4.09        1.27      8.55 o
   7  11   2        1.16       -7.70      9.81 o
   8  11   2       18.52       25.50     13.98 o
  -8  12   2       15.55        2.31     14.54 o
  -7  12   2        1.00        5.40      9.43 o
  -6  12   2       31.27       29.31     11.78 o
  -5  12   2      227.13      188.29     31.77 o
  -4  12   2     3535.31     3704.14     92.63 o
  -3  12   2       37.26       42.12     15.03 o
  -2  12   2      130.76      122.18     15.24 o
  -1  12   2       80.60       60.16     11.73 o
   0  12   2      118.57       85.40     13.24 o
   1  12   2        8.48       -0.66      6.45 o
   2  12   2     1272.49     1385.50     47.07 o
   3  12   2      403.27      413.45     27.65 o
   4  12   2     1031.52     1122.13     66.49 o
   5  12   2      371.18      350.48     32.88 o
   6  12   2        0.22       -8.10      8.68 o
   7  12   2       10.72       22.33     13.55 o
   8  12   2       66.20       73.81     19.43 o
  -8  13   2        0.54        4.15     12.68 o
  -7  13   2        6.58       -0.02     11.77 o
  -6  13   2        0.47        9.28     11.53 o
  -5  13   2      234.86      244.75     26.78 o
  -4  13   2      198.29      148.50     29.03 o
  -3  13   2     1789.34     1834.43     59.55 o
  -2  13   2       20.93       16.95      9.00 o
  -1  13   2        0.93       -6.27      6.27 o
   0  13   2        0.26       -5.94      5.94 o
   1  13   2       82.31       95.15     22.57 o
   2  13   2     1068.09     1062.94     42.63 o
   3  13   2      139.24      140.66     29.34 o
   4  13   2      965.35     1037.30     52.56 o
   5  13   2       29.08       46.34     14.06 o
   6  13   2       48.51       41.90     13.64 o
   7  13   2       39.89       38.46     16.30 o
  -7  14   2        6.91      -11.19     11.78 o
  -6  14   2      185.72      251.35     27.94 o
  -5  14   2       12.87        5.73     10.55 o
  -4  14   2      381.33      454.95     36.69 o
  -3  14   2       87.41      129.09     17.39 o
  -2  14   2     1535.00     1528.57     53.32 o
  -1  14   2        2.52       -2.59      7.83 o
   0  14   2       81.04       77.75     22.23 o
   1  14   2       88.31       88.10     14.74 o
   2  14   2       89.82       65.97     19.03 o
   3  14   2      437.85      480.26     32.42 o
   4  14   2      280.42      334.13     32.18 o
   5  14   2       80.78       73.11     17.36 o
   6  14   2      334.11      269.71     29.12 o
  -6  15   2       64.30       96.50     20.10 o
  -5  15   2      182.32      177.68     39.44 o
  -4  15   2       85.70       66.32     17.41 o
  -3  15   2       15.05       25.08     14.89 o
  -2  15   2      573.13      667.59     43.81 o
  -1  15   2      882.09      923.25     46.76 o
   0  15   2      405.37      462.26     31.95 o
   1  15   2       73.80       62.37     14.06 o
   2  15   2     1090.14     1264.29     49.34 o
   3  15   2        6.18        1.77     11.96 o
   4  15   2      121.46      100.71     20.19 o
   5  15   2      199.60      197.74     26.93 o
   6  15   2       56.57       31.98     15.34 o
  -5  16   2      138.50      110.39     30.12 o
  -4  16   2      320.18      310.69     33.27 o
  -3  16   2      175.96      189.21     33.92 o
  -2  16   2      254.51      225.96     23.94 o
  -1  16   2      329.91      269.15     26.23 o
   0  16   2      398.49      457.14     33.76 o
   1  16   2      522.11      424.60     38.35 o
   2  16   2        3.07       -5.25     10.28 o
   3  16   2       56.62       29.62     14.79 o
   4  16   2      419.45      398.34     37.60 o
   5  16   2       79.15      104.05     22.05 o
  -4  17   2       22.08       10.76     13.69 o
  -3  17   2       56.78       86.28     21.01 o
  -2  17   2       89.10       80.10     34.46 o
  -1  17   2      125.35       88.36     17.92 o
   0  17   2        3.41       23.03     12.06 o
   1  17   2       83.76       74.35     16.81 o
   2  17   2      433.09      494.76     42.74 o
   3  17   2        1.18        9.67     12.73 o
  -1  18   2        3.67       -7.46     14.04 o
   0  18   2       11.09        9.84     12.56 o
  -9   0   3     2146.88     2158.85     96.54 o
  -7   0   3      437.98      461.67     23.07 o
  -5   0   3     5233.99     4997.70    113.51 o
  -3   0   3    15131.63    15136.10    255.20 o
  -1   0   3     5559.11     6080.54    120.56 o
   1   0   3    44926.32    45030.58    850.34 o
   3   0   3     3539.86     3673.53     78.40 o
   5   0   3       67.20       69.95     12.51 o
   7   0   3     2024.04     2072.17     79.91 o
   9   0   3      492.07      482.61     46.97 o
 -10   1   3      109.98       49.29     14.94 o
  -9   1   3      197.32      177.57     26.12 o
  -8   1   3        4.20        1.37      4.58 o
  -7   1   3     1153.97     1122.63     33.47 o
  -6   1   3       46.16       67.51      7.64 o
  -5   1   3     7099.72     7051.04    103.14 o
  -4   1   3      689.51      678.11     15.98 o
  -3   1   3     7992.12     7959.73    109.18 o
  -2   1   3      144.04      141.48      6.45 o
  -1   1   3     6365.78     6256.94     87.63 o
   0   1   3        8.29        3.48      3.06 o
   1   1   3     1885.79     2020.73     33.19 o
   2   1   3        1.61        0.22      2.66 o
   3   1   3      492.45      431.71     11.99 o
   4   1   3       92.54      111.39      6.90 o
   5   1   3    10669.87    10639.02    156.23 o
   6   1   3       66.03       76.04      6.70 o
   7   1   3        7.31        8.81      5.68 o
   8   1   3        4.04        1.90      8.31 o
   9   1   3     1961.47     2023.80     73.07 o
  10   1   3       23.60       18.78     10.36 o
 -11   2   3     1032.09     1081.30     63.61 o
 -10   2   3        6.57       -7.10     10.00 o
  -9   2   3      953.32      903.03     56.73 o
  -8   2   3      137.21      134.86     10.46 o
  -7   2   3       69.87       73.39      5.86 o
  -6   2   3      219.41      235.53     10.35 o
  -5   2   3      510.77      509.67     11.52 o
  -4   2   3      677.05      711.17     14.69 o
  -3   2   3     1580.98     1545.82     26.12 o
  -2   2   3       85.99       71.77      5.82 o
  -1   2   3     2169.54     2338.72     34.95 o
   0   2   3      369.54      379.59     10.76 o
   1   2   3     5591.85     5789.58     82.64 o
   2   2   3       56.52       50.96      4.94 o
   3   2   3    15076.85    14705.08    198.87 o
   4   2   3       45.41       66.52      5.85 o
   5   2   3     2389.55     2508.73     43.38 o
   6   2   3        4.34        0.05      2.47 o
   7   2   3       28.35       31.29      6.53 o
   8   2   3       31.56       42.01     11.31 o
   9   2   3      532.83      559.67     54.41 o
  10   2   3       23.48       11.73      9.65 o
 -11   3   3      285.51      263.17     35.32 o
 -10   3   3       80.54       88.54     22.38 o
  -9   3   3       41.29       49.46     17.21 o
  -8   3   3       37.51       59.76     10.84 o
  -7   3   3       64.89       74.25      6.58 o
  -6   3   3      116.09      145.82      9.18 o
  -5   3   3    15332.42    15436.25    238.39 o
  -4   3   3      378.24      401.59     15.01 o
  -3   3   3    25345.31    24708.75    308.46 o
  -2   3   3      384.10      430.51     10.71 o
  -1   3   3     3047.41     3191.64     52.28 o
   0   3   3       20.17       18.82      3.33 o
   1   3   3      120.50       95.63      6.68 o
   2   3   3       72.83       79.54      7.86 o
   3   3   3    14402.94    14672.10    198.82 o
   4   3   3       36.60       46.82      5.23 o
   5   3   3      393.16      404.31     13.17 o
   6   3   3        2.63        0.39      2.96 o
   7   3   3      460.72      472.59     20.56 o
   8   3   3       44.37       60.35     12.74 o
   9   3   3      140.39      137.32     20.98 o
  10   3   3       19.82       20.10     17.43 o
 -11   4   3     1716.31     1683.56     96.15 o
 -10   4   3        0.85       -8.01     11.59 o
  -9   4   3      221.54      196.89     31.86 o
  -8   4   3        3.79       -4.61      4.61 o
  -7   4   3      130.87      134.07      8.78 o
  -6   4   3        9.57       11.80      4.17 o
  -5   4   3      530.39      515.57     15.61 o
  -4   4   3      131.76      112.65      6.93 o
  -3   4   3        3.45        4.04      2.75 o
  -2   4   3     1449.29     1537.79     25.97 o
  -1   4   3      415.94      458.55     12.13 o
   0   4   3       12.75       24.47      4.22 o
   1   4   3      408.08      382.98     12.10 o
   2   4   3       27.53       29.97      3.98 o
   3   4   3    25554.57    25027.17    356.05 o
   4   4   3      141.84      158.95      8.84 o
   5   4   3     3058.15     2895.40     54.22 o
   6   4   3       12.06       11.53      3.27 o
   7   4   3      643.75      602.40     28.12 o
   8   4   3       11.27        3.58      7.45 o
   9   4   3     1019.17      968.01     44.73 o
  10   4   3       44.98       78.94     27.83 o
 -11   5   3      181.57      177.87     33.68 o
 -10   5   3        0.11        1.76     15.56 o
  -9   5   3       24.76       -6.36     12.61 o
  -8   5   3      108.37       99.51     10.85 o
  -7   5   3       61.00       62.32      6.96 o
  -6   5   3      180.67      181.28     11.39 o
  -5   5   3     8021.91     7864.27    126.82 o
  -4   5   3      157.59      163.21      8.84 o
  -3   5   3    19467.63    19595.41    281.00 o
  -2   5   3      343.30      362.72     17.32 o
  -1   5   3       21.09       27.83      3.97 o
   0   5   3        2.44       -0.64      2.64 o
   1   5   3       19.67       16.65      3.78 o
   2   5   3      105.80       75.76      7.45 o
   3   5   3     4950.29     4873.92     84.61 o
   4   5   3      514.38      524.94     16.26 o
   5   5   3      852.08      844.62     21.40 o
   6   5   3       37.57       33.06      7.22 o
   7   5   3        6.74        6.34      7.18 o
   8   5   3        0.11        8.69      9.16 o
   9   5   3      673.92      723.50     39.67 o
  10   5   3       20.35       25.84     23.45 o
 -11   6   3     1075.44     1080.50     79.34 o
 -10   6   3        5.53       17.38     19.02 o
  -9   6   3     1020.95      866.06     67.92 o
  -8   6   3      127.88      120.56     21.78 o
  -7   6   3      721.96      650.68     31.87 o
  -6   6   3       56.45       63.17     12.01 o
  -5   6   3      268.82      266.97     10.45 o
  -4   6   3      627.34      630.89     18.66 o
  -3   6   3     3114.32     3212.13     59.95 o
  -2   6   3       32.44       43.41      5.17 o
  -1   6   3      639.66      610.84     20.04 o
   0   6   3      275.85      264.62     10.99 o
   1   6   3     7731.58     7640.04    117.76 o
   2   6   3      492.26      580.00     23.76 o
   3   6   3     7801.49     7732.82    128.82 o
   4   6   3      149.66      148.81     11.42 o
   5   6   3      138.64      156.49     10.81 o
   6   6   3        7.31        3.73      4.04 o
   7   6   3       90.36       86.02     13.07 o
   8   6   3       32.46       28.39     11.49 o
   9   6   3     1077.75     1061.81     48.62 o
  10   6   3        5.21      -16.70     16.70 o
 -10   7   3        1.90       12.04     18.97 o
  -9   7   3       58.39       82.69     26.52 o
  -8   7   3       90.28      101.49     15.11 o
  -7   7   3     1021.18     1155.96     41.70 o
  -6   7   3       25.75       20.96      8.35 o
  -5   7   3     2646.25     2566.86     50.34 o
  -4   7   3       22.08       13.15      4.60 o
  -3   7   3     4484.25     4359.30     78.78 o
  -2   7   3      174.32      164.91     13.55 o
  -1   7   3     2696.86     2728.56     53.98 o
   0   7   3        1.55        3.88      4.18 o
   1   7   3      386.89      440.34     31.86 o
   2   7   3      851.08      890.86     30.64 o
   3   7   3      357.20      378.50     18.94 o
   4   7   3      111.47      106.78     10.18 o
   5   7   3     5348.56     5388.09     95.32 o
   6   7   3       85.29       72.52      9.02 o
   7   7   3        0.40       -4.12      6.79 o
   8   7   3        0.32       -4.27      8.61 o
   9   7   3     1195.73     1195.63     54.09 o
 -10   8   3       54.74       21.24     21.18 o
  -9   8   3     1388.04     1560.95    105.12 o
  -8   8   3       98.87       85.36     17.66 o
  -7   8   3       47.65       44.62     13.16 o
  -6   8   3      815.06      779.14     24.22 o
  -5   8   3     2786.79     2927.92     62.16 o
  -4   8   3        2.06        0.48      4.40 o
  -3   8   3     3059.27     3045.54     65.52 o
  -2   8   3      446.59      447.49     30.69 o
  -1   8   3     1611.30     1521.65     39.69 o
   0   8   3      215.66      203.34     13.37 o
   1   8   3     7359.15     6858.15    129.55 o
   2   8   3      223.34      220.08     15.09 o
   3   8   3     2153.02     2256.38     59.96 o
   4   8   3      172.36      172.27     13.46 o
   5   8   3      119.75       93.50     10.25 o
   6   8   3      250.00      263.44     34.71 o
   7   8   3      429.64      534.79     37.81 o
   8   8   3      126.05      133.77     20.46 o
   9   8   3       94.29      128.51     19.64 o
 -10   9   3      210.60      238.29     46.17 o
  -9   9   3      298.92      287.87     50.09 o
  -8   9   3       83.93       61.38     15.44 o
  -7   9   3      414.38      447.23     29.72 o
  -6   9   3       97.92       76.56     13.88 o
  -5   9   3     4358.48     4279.74     86.76 o
  -4   9   3        2.23        3.97      5.36 o
  -3   9   3     2021.61     2010.10     49.25 o
  -2   9   3      388.16      414.64     21.69 o
  -1   9   3      657.15      671.20     27.37 o
   0   9   3     1299.62     1393.05     43.22 o
   1   9   3       82.29       78.16     10.07 o
   2   9   3      451.99      422.06     25.70 o
   3   9   3      838.90      796.12     38.04 o
   4   9   3        3.09        3.28      5.44 o
   5   9   3     2889.06     2776.96     70.68 o
   6   9   3      119.26      126.83     17.38 o
   7   9   3      171.13      151.52     31.77 o
   8   9   3       68.69       44.86     18.68 o
   9   9   3      529.95      509.02     39.16 o
  -9  10   3      109.54      124.38     19.42 o
  -8  10   3       13.80       16.76     11.74 o
  -7  10   3        0.49       -5.48      7.22 o
  -6  10   3      200.67      206.70     21.23 o
  -5  10   3       98.00       84.77     12.12 o
  -4  10   3      905.36      978.93     31.66 o
  -3  10   3      125.79      125.67     12.81 o
  -2  10   3      316.21      275.34     18.45 o
  -1  10   3      505.71      490.30     27.67 o
   0  10   3       25.31       27.43      8.81 o
   1  10   3     1767.74     1754.72     71.91 o
   2  10   3        3.38       -3.45      5.77 o
   3  10   3     3694.04     3781.72    108.34 o
   4  10   3      236.23      234.15     19.27 o
   5  10   3      707.06      695.57     39.47 o
   6  10   3       39.13       10.06      9.44 o
   7  10   3        7.30        7.98     12.13 o
   8  10   3        8.01       21.17     16.30 o
  -9  11   3        1.99       -9.54     17.09 o
  -8  11   3        9.01       11.24     12.31 o
  -7  11   3      187.40      198.87     22.18 o
  -6  11   3      159.17      132.42     18.65 o
  -5  11   3     3421.15     3408.39    100.67 o
  -4  11   3      146.81      142.55     16.15 o
  -3  11   3     5586.68     5750.66    188.93 o
  -2  11   3      236.03      251.44     20.51 o
  -1  11   3       70.63       53.39     12.71 o
   0  11   3      112.85      131.91     15.39 o
   1  11   3        2.35       -2.52      6.19 o
   2  11   3      321.12      358.98     38.47 o
   3  11   3     2073.79     2037.14     69.15 o
   4  11   3     1160.95     1107.50     40.43 o
   5  11   3      276.86      253.72     25.47 o
   6  11   3        2.67        7.10     10.39 o
   7  11   3      104.93      108.11     22.20 o
   8  11   3        6.06        1.44     15.33 o
  -8  12   3       15.32       25.93     15.08 o
  -7  12   3      105.59       98.17     20.43 o
  -6  12   3       15.71       18.48     10.35 o
  -5  12   3      126.73      136.77     19.85 o
  -4  12   3     1336.86     1234.48     44.43 o
  -3  12   3       51.12       33.04     10.70 o
  -2  12   3       93.96       88.06     13.65 o
  -1  12   3        2.82        1.40      7.11 o
   0  12   3       83.67       51.27     13.01 o
   1  12   3      225.74      196.30     24.56 o
   2  12   3     1507.83     1479.87     50.05 o
   3  12   3     4046.51     3851.01     97.41 o
   4  12   3       57.01       69.91     19.56 o
   5  12   3      523.89      604.06     41.29 o
   6  12   3       50.64       48.78     14.94 o
   7  12   3      105.13      114.27     30.10 o
  -8  13   3        2.21       25.48     15.95 o
  -7  13   3        4.22      -10.03     11.67 o
  -6  13   3        2.71       -6.97     13.05 o
  -5  13   3     1161.21     1273.56     55.03 o
  -4  13   3       82.92       54.92     20.51 o
  -3  13   3     2738.34     2583.81     87.55 o
  -2  13   3       22.61       12.00      8.69 o
  -1  13   3        2.50        4.17      7.91 o
   0  13   3        1.41       -5.79      6.44 o
   1  13   3        1.26        3.90      9.00 o
   2  13   3      236.63      227.66     21.65 o
   3  13   3      979.70      989.33     43.08 o
   4  13   3      738.85      769.56     48.12 o
   5  13   3      183.69      184.46     37.12 o
   6  13   3        3.46        8.71     11.54 o
   7  13   3        1.95       10.98     14.96 o
  -7  14   3      103.82      106.50     74.45 o
  -6  14   3      108.69       95.95     19.08 o
  -5  14   3      209.06      206.66     25.27 o
  -4  14   3       76.44       93.12     18.35 o
  -3  14   3      363.41      362.72     28.19 o
  -2  14   3      232.92      236.70     23.66 o
  -1  14   3      220.99      267.54     23.99 o
   0  14   3      161.83      137.21     17.67 o
   1  14   3      924.47     1067.14     50.76 o
   2  14   3        9.86       19.05     10.24 o
   3  14   3     1190.79     1232.62     58.83 o
   4  14   3      122.51       93.78     19.86 o
   5  14   3       16.33        8.75     11.93 o
   6  14   3       73.93       63.93     17.18 o
  -6  15   3      104.39      104.04     32.10 o
  -5  15   3      403.48      410.71     61.36 o
  -4  15   3       15.95       17.09     17.35 o
  -3  15   3      465.08      380.17     34.04 o
  -2  15   3      224.89      233.02     26.05 o
  -1  15   3      201.68      264.90     25.03 o
   0  15   3      287.80      310.60     35.77 o
   1  15   3       12.91       12.82      9.75 o
   2  15   3      473.88      475.06     40.88 o
   3  15   3       25.95       -7.11     10.22 o
   4  15   3       18.85       16.99     12.61 o
   5  15   3      748.59      852.78     55.14 o
  -5  16   3      222.23      301.66     62.13 o
  -4  16   3      106.45      118.04     22.40 o
  -3  16   3      266.12      283.17     31.60 o
  -2  16   3      182.19      179.68     25.72 o
  -1  16   3       72.06       75.90     16.38 o
   0  16   3       54.26       48.51     14.76 o
   1  16   3      658.16      782.46     45.45 o
   2  16   3       24.92       48.05     16.98 o
   3  16   3      290.58      232.87     30.09 o
   4  16   3       63.47       55.56     17.23 o
  -3  17   3      448.65      378.06     37.52 o
  -2  17   3       23.92        9.81     12.56 o
  -1  17   3       29.91       50.75     18.48 o
   0  17   3       58.88       43.06     14.44 o
   1  17   3       56.06       35.17     16.04 o
   2  17   3      148.90      168.28     26.31 o
 -10   0   4       35.34       46.68     14.88 o
  -8   0   4      768.58      825.11     51.34 o
  -6   0   4     4536.76     4695.84     95.51 o
  -4   0   4      433.10      425.68     16.77 o
  -2   0   4     8417.83     8020.96    158.96 o
   0   0   4    11777.37    12306.85    275.20 o
   2   0   4      638.20      686.95     24.11 o
   4   0   4     1951.58     1957.83     70.44 o
   6   0   4      243.69      231.71     18.37 o
   8   0   4     1825.08     1754.44     97.79 o
  10   0   4        6.10       29.70     17.89 o
 -10   1   4      796.87      849.97     35.32 o
  -9   1   4       28.10       23.17      8.71 o
  -8   1   4      943.62      949.32     39.96 o
  -7   1   4        0.02       -1.96      3.57 o
  -6   1   4     1070.56     1044.11     22.22 o
  -5   1   4      406.95      469.93     12.81 o
  -4   1   4       74.66       80.55      5.64 o
  -3   1   4       94.57       96.38      6.11 o
  -2   1   4     2776.81     3024.88     59.97 o
  -1   1   4     2015.54     2147.99     38.61 o
   0   1   4     6874.24     6978.88    169.88 o
   1   1   4      108.42      137.74      9.40 o
   2   1   4     6162.73     6053.73     88.31 o
   3   1   4       21.73       25.21      4.57 o
   4   1   4      533.19      543.11     17.42 o
   5   1   4       12.48        9.85      4.62 o
   6   1   4     3408.18     3424.93     63.47 o
   7   1   4        0.48        2.04      4.98 o
   8   1   4     1131.35     1108.79     81.52 o
   9   1   4       82.14       90.26     16.98 o
  10   1   4       91.56      104.52     17.87 o
 -11   2   4        3.90       13.29     14.94 o
 -10   2   4      253.37      264.76     34.30 o
  -9   2   4        4.75       10.07      7.45 o
  -8   2   4      131.40      152.32     10.30 o
  -7   2   4      139.17      155.23     10.26 o
  -6   2   4     1593.98     1553.24     29.97 o
  -5   2   4      129.20      130.31      7.41 o
  -4   2   4     7167.75     7262.97    109.28 o
  -3   2   4      864.23      922.63     20.73 o
  -2   2   4     6889.29     7017.65     94.18 o
  -1   2   4      220.51      260.16     10.78 o
   0   2   4      701.50      599.90     16.35 o
   1   2   4      748.70      768.00     21.08 o
   2   2   4     1211.81     1120.88     23.25 o
   3   2   4      100.37      100.11      8.48 o
   4   2   4      646.32      646.86     19.36 o
   5   2   4        1.52       -3.30      3.30 o
   6   2   4       33.11       36.81      7.48 o
   7   2   4       38.27       38.44      9.41 o
   8   2   4      147.13      158.27     23.20 o
   9   2   4        7.38       -3.64      9.84 o
  10   2   4      101.46       81.81     16.32 o
 -11   3   4        4.59        6.36     14.77 o
 -10   3   4      522.60      466.25     48.90 o
  -9   3   4       12.67       -0.42      8.15 o
  -8   3   4        4.53        4.41      6.89 o
  -7   3   4        0.16       -1.18      3.99 o
  -6   3   4      375.70      396.96     13.70 o
  -5   3   4       20.10       28.61      4.28 o
  -4   3   4       33.63       18.76      4.07 o
  -3   3   4      260.60      266.58     11.69 o
  -2   3   4     3707.16     3612.98     56.07 o
  -1   3   4      126.71      157.34      8.10 o
   0   3   4       57.73       71.04      6.15 o
   1   3   4      790.97      803.97     23.62 o
   2   3   4     3460.19     3456.09     65.75 o
   3   3   4       58.55       63.07      7.02 o
   4   3   4     6149.16     5920.09    101.64 o
   5   3   4      123.29      111.15     12.73 o
   6   3   4      150.01      155.21     10.62 o
   7   3   4        0.07        5.73      6.95 o
   8   3   4      717.41      684.96     85.33 o
   9   3   4        1.76       26.87     11.91 o
  10   3   4      890.76      956.00     46.94 o
 -11   4   4        2.56       16.81     18.80 o
 -10   4   4      639.39      780.02     60.65 o
  -9   4   4        0.04        4.43      5.78 o
  -8   4   4       11.81        6.96      7.38 o
  -7   4   4       72.08       72.46      7.53 o
  -6   4   4      824.63      825.91     24.83 o
  -5   4   4       29.36       26.34      4.19 o
  -4   4   4    16527.06    16340.83    221.35 o
  -3   4   4     1313.18     1320.47     27.58 o
  -2   4   4      627.54      605.39     15.82 o
  -1   4   4        0.87       -0.59      3.05 o
   0   4   4       31.41       46.66      5.02 o
   1   4   4      365.73      423.62     14.32 o
   2   4   4     7375.23     7123.68    119.74 o
   3   4   4     1053.95     1170.67     28.89 o
   4   4   4        5.00        4.98      4.25 o
   5   4   4       51.65       46.64      6.81 o
   6   4   4      552.15      566.69     19.94 o
   7   4   4       48.20       52.06     11.05 o
   8   4   4      106.41      131.75     20.51 o
   9   4   4       67.14       61.78     12.43 o
  10   4   4       74.87      103.87     29.93 o
 -11   5   4       12.04       -3.80     17.95 o
 -10   5   4      568.24      535.48     58.78 o
  -9   5   4        2.14        5.14      6.99 o
  -8   5   4       24.39       22.51      9.26 o
  -7   5   4       69.92       88.89     12.53 o
  -6   5   4       90.60       86.90      8.10 o
  -5   5   4      727.43      700.53     18.64 o
  -4   5   4      263.22      281.40     14.69 o
  -3   5   4        8.73        9.90      4.13 o
  -2   5   4     1331.20     1202.08     29.26 o
  -1   5   4      286.63      322.18     14.18 o
   0   5   4        7.38        7.08      3.73 o
   1   5   4       36.92       39.78      5.78 o
   2   5   4     3277.44     3223.13     60.96 o
   3   5   4      370.14      378.93     17.39 o
   4   5   4     4987.84     5026.29     82.74 o
   5   5   4       16.44       16.29      4.95 o
   6   5   4      142.44      125.87     10.97 o
   7   5   4        0.35        4.04      6.74 o
   8   5   4      542.60      649.35     41.17 o
   9   5   4        0.25        5.25     11.99 o
  10   5   4      684.83      825.17     84.39 o
 -10   6   4       44.67       33.56     20.73 o
  -9   6   4       12.33       31.43     16.81 o
  -8   6   4      323.74      384.33     31.89 o
  -7   6   4       20.48       16.81      7.53 o
  -6   6   4     1109.13     1108.61     40.88 o
  -5   6   4        7.88       10.95      4.52 o
  -4   6   4     2737.15     2598.70     48.15 o
  -3   6   4       20.65       35.57      5.76 o
  -2   6   4     3238.71     3222.07     57.30 o
  -1   6   4      276.38      318.21     16.76 o
   0   6   4      978.21      952.51     26.12 o
   1   6   4      331.73      317.64     17.55 o
   2   6   4      795.77      869.55     27.00 o
   3   6   4       86.14       88.52      8.91 o
   4   6   4      296.88      300.18     15.82 o
   5   6   4       50.12       49.08      8.71 o
   6   6   4        0.37        1.49      5.39 o
   7   6   4      149.08      146.03     17.71 o
   8   6   4      140.23      148.41     21.60 o
   9   6   4       14.39       22.43     19.28 o
 -10   7   4      803.10      754.35     77.18 o
  -9   7   4       28.47       34.49     10.85 o
  -8   7   4      313.77      362.82     29.91 o
  -7   7   4      248.10      240.33     20.85 o
  -6   7   4     1275.67     1314.03     31.18 o
  -5   7   4        3.66        4.11      5.34 o
  -4   7   4      124.50      136.06     11.75 o
  -3   7   4      124.18      147.02     12.64 o
  -2   7   4      785.94      805.58     26.52 o
  -1   7   4     1418.88     1400.95     37.87 o
   0   7   4     4302.59     3969.75     81.67 o
   1   7   4       11.84       14.35      5.96 o
   2   7   4     3123.60     3128.99     67.88 o
   3   7   4       41.45       43.16      7.93 o
   4   7   4      142.69      170.42     18.03 o
   5   7   4      502.38      486.90     38.09 o
   6   7   4     1647.25     1592.37     56.76 o
   7   7   4       69.17       47.74     12.74 o
   8   7   4     1341.68     1264.13     60.32 o
   9   7   4       52.63       47.47     23.88 o
 -10   8   4        2.53       -0.80     16.36 o
  -9   8   4       42.66       37.46     12.54 o
  -8   8   4      470.21      543.13     39.62 o
  -7   8   4       15.09        5.41      8.10 o
  -6   8   4      882.83      888.73     35.48 o
  -5   8   4        0.76        0.37      4.96 o
  -4   8   4      422.07      452.92     22.42 o
  -3   8   4      339.98      326.57     19.47 o
  -2   8   4     5546.40     5596.67    110.17 o
  -1   8   4        4.17        3.34      5.23 o
   0   8   4     2551.22     2503.27     66.80 o
   1   8   4     1389.44     1413.97     38.98 o
   2   8   4      352.09      335.14     19.60 o
   3   8   4       25.03       14.77      6.28 o
   4   8   4      760.96      809.51     28.32 o
   5   8   4       40.80       30.42      8.93 o
   6   8   4      338.02      346.69     28.15 o
   7   8   4      213.22      208.53     27.18 o
   8   8   4      878.33      910.55     53.49 o
   9   8   4       29.38       49.45     15.85 o
  -9   9   4        2.07       12.13     11.34 o
  -8   9   4      286.24      283.79     29.63 o
  -7   9   4      150.62      126.97     18.57 o
  -6   9   4      114.53      100.99     15.38 o
  -5   9   4      239.79      247.08     18.70 o
  -4   9   4       69.96       49.89      8.75 o
  -3   9   4       28.97       23.66     11.04 o
  -2   9   4      324.52      253.96     17.43 o
  -1   9   4      526.87      474.86     44.59 o
   0   9   4     2162.86     2006.46     56.99 o
   1   9   4      417.41      470.20     27.64 o
   2   9   4     1983.75     1966.84     50.21 o
   3   9   4       68.89       59.74      9.75 o
   4   9   4      196.11      229.56     19.12 o
   5   9   4        6.91       -6.33      6.33 o
   6   9   4     1491.25     1609.77     60.33 o
   7   9   4       48.32       49.01     16.72 o
   8   9   4      371.86      477.72     42.09 o
  -9  10   4        4.21       10.75     11.64 o
  -8  10   4       28.20        9.72     12.11 o
  -7  10   4       64.25       34.14     15.91 o
  -6  10   4     1521.09     1460.46    105.69 o
  -5  10   4       15.47       10.45     10.35 o
  -4  10   4     2633.83     2718.02     72.34 o
  -3  10   4       17.02       29.52      8.53 o
  -2  10   4      531.45      513.55     31.78 o
  -1  10   4       43.76       42.68      9.83 o
   0  10   4      316.66      343.48     24.20 o
   1  10   4       45.53       29.50      9.14 o
   2  10   4      628.84      612.70     43.23 o
   3  10   4      527.33      504.58     29.54 o
   4  10   4      303.57      279.85     21.71 o
   5  10   4      182.99      211.81     23.55 o
   6  10   4      218.23      223.15     24.55 o
   7  10   4        5.76       24.00     14.95 o
   8  10   4       30.16       35.16     15.90 o
  -9  11   4       49.99       47.31     19.59 o
  -8  11   4       70.20       38.82     24.62 o
  -7  11   4       35.32       31.40     12.25 o
  -6  11   4      115.88      160.45     20.96 o
  -5  11   4      249.28      316.89     28.39 o
  -4  11   4      309.26      289.23     22.96 o
  -3  11   4      370.67      330.26     24.76 o
  -2  11   4      535.96      596.15     39.41 o
  -1  11   4       22.93       21.20      8.58 o
   0  11   4       37.64       39.73     10.18 o
   1  11   4      149.17      160.15     17.21 o
   2  11   4      578.55      596.99     33.45 o
   3  11   4      280.51      296.41     23.54 o
   4  11   4     2378.11     2318.28     67.07 o
   5  11   4       20.13        2.31     13.55 o
   6  11   4       53.10       40.22     14.68 o
   7  11   4       57.04       95.57     22.15 o
   8  11   4       44.78       48.43     27.26 o
  -8  12   4        2.58        1.70     12.50 o
  -7  12   4        7.25       30.52     15.31 o
  -6  12   4      169.35      164.54     21.81 o
  -5  12   4      215.98      185.08     22.84 o
  -4  12   4     2883.91     2791.07     77.45 o
  -3  12   4      144.57      152.38     22.73 o
  -2  12   4      163.41      126.00     17.83 o
  -1  12   4      240.96      245.30     22.15 o
   0  12   4        8.09       -6.14      6.14 o
   1  12   4        4.90       12.48      8.49 o
   2  12   4     1309.54     1229.22     56.95 o
   3  12   4      202.05      174.08     19.10 o
   4  12   4        4.82       25.74     13.15 o
   5  12   4       55.52       71.98     16.76 o
   6  12   4      147.39      143.54     22.73 o
   7  12   4        0.70       -1.37     13.09 o
  -7  13   4       29.54       46.21     18.50 o
  -6  13   4       10.01        6.12     10.89 o
  -5  13   4      202.65      144.20     27.19 o
  -4  13   4       12.58       -2.90      8.61 o
  -3  13   4      315.60      328.01     29.98 o
  -2  13   4       94.95       95.02     15.36 o
  -1  13   4        0.88       -2.30      7.48 o
   0  13   4       84.08       82.40     14.30 o
   1  13   4      100.23       89.87     15.07 o
   2  13   4      666.67      678.22     38.48 o
   3  13   4      103.13      100.15     16.24 o
   4  13   4      331.00      330.44     31.71 o
   5  13   4       15.28       24.77     16.11 o
   6  13   4       40.81       35.57     14.83 o
  -7  14   4       17.95       -9.99     13.35 o
  -6  14   4       33.91       27.24     13.72 o
  -5  14   4        6.80       18.83     12.42 o
  -4  14   4      319.38      322.42     31.54 o
  -3  14   4        1.62       -1.06      8.05 o
  -2  14   4      859.98      831.44     44.10 o
  -1  14   4       61.89       79.59     14.77 o
   0  14   4      225.29      233.60     23.27 o
   1  14   4      176.68      196.96     22.54 o
   2  14   4        1.42       -7.26      7.26 o
   3  14   4      240.23      232.45     28.22 o
   4  14   4       19.31       16.16     12.62 o
   5  14   4        2.84        9.89     13.40 o
   6  14   4       76.96       59.10     21.51 o
  -6  15   4      251.99      264.11     58.93 o
  -5  15   4       81.22       62.37     17.49 o
  -4  15   4       17.83       13.90     12.10 o
  -3  15   4       26.57       51.00     16.15 o
  -2  15   4      109.02      158.18     20.53 o
  -1  15   4      410.96      403.66     32.12 o
   0  15   4      505.75      577.76     37.95 o
   1  15   4      130.31      157.71     25.79 o
   2  15   4      422.69      417.54     37.79 o
   3  15   4        3.24        2.96     11.81 o
   4  15   4       27.55        9.87     12.77 o
   5  15   4       90.71       69.30     19.24 o
  -4  16   4      134.94      127.77     27.49 o
  -3  16   4      108.26       94.41     20.30 o
  -2  16   4      347.30      397.40     38.17 o
  -1  16   4       12.25       29.06     13.19 o
   0  16   4      151.73      180.02     22.89 o
   1  16   4      615.18      527.01     37.39 o
   2  16   4       11.89       -9.41     10.86 o
   3  16   4        1.10       -4.45     12.21 o
  -2  17   4        0.55        5.20     12.93 o
  -1  17   4      283.40      263.79     45.48 o
   0  17   4       47.46       67.80     22.75 o
   1  17   4       11.10       17.62     14.61 o
  -9   0   5      503.68      553.20     44.24 o
  -7   0   5      187.58      226.24     29.61 o
  -5   0   5       59.37       63.37      9.33 o
  -3   0   5       90.97       79.72     10.62 o
  -1   0   5    19983.05    20271.71    446.74 o
   1   0   5     7073.33     7154.42    147.70 o
   3   0   5     1420.02     1412.16     47.56 o
   5   0   5     1284.89     1334.83     60.12 o
   7   0   5     6825.24     6837.22    293.15 o
   9   0   5      128.15       97.74     26.63 o
 -11   1   5       18.97        8.41     14.37 o
 -10   1   5       31.19       26.82     11.64 o
  -9   1   5     1640.86     1708.60     64.20 o
  -8   1   5        0.01       -2.39      9.57 o
  -7   1   5     4629.97     4539.84     78.22 o
  -6   1   5        2.80        0.13      3.78 o
  -5   1   5        7.03       13.19      4.31 o
  -4   1   5       10.98        7.85      3.73 o
  -3   1   5      264.36      253.38     13.14 o
  -2   1   5      381.61      402.86     14.69 o
  -1   1   5    14784.96    14848.50    203.50 o
   0   1   5     1298.48     1513.68     34.27 o
   1   1   5     2288.89     2283.63     41.92 o
   2   1   5      166.52      199.59     12.66 o
   3   1   5      382.31      402.89     18.18 o
   4   1   5       78.50       87.37      8.99 o
   5   1   5      164.49      172.02     12.20 o
   6   1   5        0.77       10.78      6.34 o
   7   1   5      450.16      492.25     38.43 o
   8   1   5       39.09        8.41     10.71 o
   9   1   5        0.91       -1.36     10.56 o
  10   1   5        9.57       17.82     16.24 o
 -11   2   5       18.60       52.87     20.16 o
 -10   2   5        0.04       -0.60      8.28 o
  -9   2   5       90.49       79.00     14.43 o
  -8   2   5       98.71       73.13     13.83 o
  -7   2   5     1079.99     1092.70     27.23 o
  -6   2   5        0.65       -1.90      3.49 o
  -5   2   5      124.57      146.04      8.93 o
  -4   2   5       18.66       21.43      5.59 o
  -3   2   5     3184.29     3202.34     55.28 o
  -2   2   5       58.11       57.48      5.97 o
  -1   2   5     5520.35     5277.08     79.67 o
   0   2   5        1.41       -2.95      2.95 o
   1   2   5     2000.24     2086.53     40.88 o
   2   2   5      260.26      289.70     15.41 o
   3   2   5        6.41       13.99      4.89 o
   4   2   5        8.52        9.56      4.97 o
   5   2   5     2994.11     2957.11     58.71 o
   6   2   5       60.76       55.28      9.45 o
   7   2   5     3136.00     3081.48    108.88 o
   8   2   5        9.91        7.64     10.04 o
   9   2   5      318.84      320.69     84.70 o
 -11   3   5      293.88      240.79     36.80 o
 -10   3   5       11.00        8.73      8.45 o
  -9   3   5      647.03      731.09     36.70 o
  -8   3   5        0.13        2.58      8.66 o
  -7   3   5      754.52      754.03     30.27 o
  -6   3   5       20.95       25.07      5.16 o
  -5   3   5     1964.10     2033.73     42.06 o
  -4   3   5        4.63       -0.11      3.62 o
  -3   3   5      100.20      104.94      8.93 o
  -2   3   5        3.21       -2.29      3.27 o
  -1   3   5     1447.42     1407.06     30.04 o
   0   3   5      241.59      271.21     12.52 o
   1   3   5    13817.50    13726.11    220.13 o
   2   3   5      288.85      306.27     16.02 o
   3   3   5      969.28      952.28     28.61 o
   4   3   5       88.55       88.90     10.38 o
   5   3   5     4313.92     4261.67     79.20 o
   6   3   5        4.44        2.52      5.73 o
   7   3   5      147.09      161.80     22.93 o
   8   3   5      134.49      126.02     21.00 o
   9   3   5      275.38      250.04     28.87 o
 -11   4   5       48.88       91.72     26.07 o
 -10   4   5       38.70       34.76     21.18 o
  -9   4   5      272.39      268.95     29.82 o
  -8   4   5       25.35       24.90     10.60 o
  -7   4   5     1537.37     1593.93    127.86 o
  -6   4   5        4.17        7.28      4.31 o
  -5   4   5     1996.88     1975.74     41.77 o
  -4   4   5       68.12       69.19      7.74 o
  -3   4   5     7592.01     7279.79    123.10 o
  -2   4   5      347.23      405.32     18.38 o
  -1   4   5     3768.38     3790.33     61.15 o
   0   4   5       40.43       35.48      5.81 o
   1   4   5     1010.81     1063.46     35.16 o
   2   4   5       71.69       83.74      8.86 o
   3   4   5     4063.41     3956.07    110.02 o
   4   4   5        1.14       -2.56      3.54 o
   5   4   5     1919.20     1869.15     42.67 o
   6   4   5       98.68       82.88     11.11 o
   7   4   5     1083.77     1127.64     55.54 o
   8   4   5        0.08       -0.21     10.56 o
   9   4   5     1369.46     1330.99     51.00 o
 -10   5   5        3.52       -5.57     14.65 o
  -9   5   5     1679.68     1759.84    106.48 o
  -8   5   5        2.33        3.54      8.41 o
  -7   5   5      334.40      433.07     46.40 o
  -6   5   5      171.58      162.73     11.10 o
  -5   5   5      749.24      745.08     22.28 o
  -4   5   5       23.60       25.40      5.70 o
  -3   5   5     1664.93     1672.05     43.93 o
  -2   5   5      698.35      760.65     23.20 o
  -1   5   5      639.79      662.81     26.90 o
   0   5   5        4.39        2.01      4.16 o
   1   5   5    10825.95    10478.21    186.07 o
   2   5   5      507.67      500.74     22.56 o
   3   5   5      198.34      200.56     14.57 o
   4   5   5       43.07       59.60      9.31 o
   5   5   5     3666.07     3638.75     77.42 o
   6   5   5       76.69       53.52     12.96 o
   7   5   5       30.13       29.06     11.18 o
   8   5   5        0.62       10.67     10.11 o
   9   5   5       18.46       21.50     13.78 o
 -10   6   5       19.46       24.76     21.81 o
  -9   6   5      131.09      107.19     22.74 o
  -8   6   5       29.96       51.95     14.01 o
  -7   6   5       70.01       78.38     15.70 o
  -6   6   5      130.02      131.99      9.99 o
  -5   6   5      519.30      504.00     25.14 o
  -4   6   5      149.46      128.45     11.88 o
  -3   6   5     1514.26     1469.37     39.33 o
  -2   6   5        3.24        4.43      4.79 o
  -1   6   5     5753.88     5724.42    112.13 o
   0   6   5      569.79      480.69     26.00 o
   1   6   5     1909.58     1874.36     55.72 o
   2   6   5      145.13      173.54     16.63 o
   3   6   5        8.32        2.68      4.50 o
   4   6   5      143.95      142.56     12.05 o
   5   6   5      728.50      734.27     28.35 o
   6   6   5       95.73       78.49     12.41 o
   7   6   5     3154.58     3290.87    119.22 o
   8   6   5       40.48       61.15     16.73 o
   9   6   5      454.09      462.91     40.26 o
 -10   7   5        4.67       14.08     19.14 o
  -9   7   5     1108.86     1152.48     56.62 o
  -8   7   5       95.00       87.64     23.91 o
  -7   7   5     3605.00     3902.26    107.29 o
  -6   7   5       18.41       12.99     11.69 o
  -5   7   5        2.80        5.48      5.51 o
  -4   7   5      182.28      167.56     13.85 o
  -3   7   5       65.65       69.86     10.10 o
  -2   7   5        0.45       -4.69      4.69 o
  -1   7   5     9577.16     9320.71    193.23 o
   0   7   5      799.03      817.08     31.61 o
   1   7   5      621.10      642.91     27.29 o
   2   7   5       24.02       25.56      7.06 o
   3   7   5      469.21      487.47     24.57 o
   4   7   5       43.77       45.98      8.94 o
   5   7   5        8.09        8.53      7.05 o
   6   7   5      129.55      169.40     20.46 o
   7   7   5      293.30      297.13     33.01 o
   8   7   5       92.41      110.04     21.96 o
   9   7   5        6.42       19.41     14.88 o
 -10   8   5        2.11        0.34     19.82 o
  -9   8   5      399.44      441.35     61.36 o
  -8   8   5      228.22      270.44     29.50 o
  -7   8   5      307.31      237.62     22.99 o
  -6   8   5      253.37      257.84     33.50 o
  -5   8   5      370.28      413.21     24.61 o
  -4   8   5      242.98      237.60     19.79 o
  -3   8   5        7.11        3.24      5.56 o
  -2   8   5      398.17      380.50     21.85 o
  -1   8   5     5613.39     5636.14    126.60 o
   0   8   5      349.91      367.65     38.05 o
   1   8   5     2570.25     2479.44    119.55 o
   2   8   5       64.73       70.65     10.42 o
   3   8   5      810.31      813.43     30.76 o
   4   8   5      166.92      154.13     16.02 o
   5   8   5     1125.78     1095.56     49.75 o
   6   8   5       19.73       21.99     15.64 o
   7   8   5     3120.19     3305.10    123.90 o
   8   8   5       94.77       52.30     25.64 o
  -9   9   5      297.19      418.80     36.56 o
  -8   9   5       51.17       58.43     17.89 o
  -7   9   5     1839.38     1752.94     88.63 o
  -6   9   5       16.57       12.93      9.55 o
  -5   9   5       83.33       57.68     11.67 o
  -4   9   5       36.15       26.80      8.25 o
  -3   9   5       19.90       25.37      7.99 o
  -2   9   5       77.62       84.21     15.48 o
  -1   9   5     2587.32     2558.43     69.92 o
   0   9   5      610.00      540.85     30.69 o
   1   9   5     1438.37     1439.38     47.33 o
   2   9   5        0.92       -2.61      5.94 o
   3   9   5        9.05        4.30      7.16 o
   4   9   5       78.63       59.83     17.59 o
   5   9   5      314.08      310.88     28.64 o
   6   9   5      546.41      528.39     37.76 o
   7   9   5      331.61      278.44     60.06 o
   8   9   5       41.95       41.08     17.78 o
  -9  10   5       12.06       31.28     15.11 o
  -8  10   5      185.87      156.39     34.64 o
  -7  10   5      393.03      382.42     31.02 o
  -6  10   5       15.73       10.63      9.92 o
  -5  10   5      253.07      270.58     21.75 o
  -4  10   5       75.19       73.10     12.97 o
  -3  10   5     1756.51     1770.02     55.55 o
  -2  10   5       74.93       45.90     10.92 o
  -1  10   5     1121.51     1195.25     43.22 o
   0  10   5      256.53      275.16     22.48 o
   1  10   5       62.99       93.37     13.98 o
   2  10   5      176.47      172.16     18.17 o
   3  10   5      109.63      136.29     16.41 o
   4  10   5        3.20        0.19      7.34 o
   5  10   5     1184.07     1254.62     86.12 o
   6  10   5       14.60       21.69     12.50 o
   7  10   5      840.56      852.27     61.77 o
  -8  11   5        2.92       12.78     13.52 o
  -7  11   5       58.86       49.81     18.23 o
  -6  11   5      440.22      485.27     36.41 o
  -5  11   5      594.02      608.88     41.11 o
  -4  11   5       30.29       27.51     10.37 o
  -3  11   5       31.74       15.86      8.93 o
  -2  11   5      494.71      480.25     31.13 o
  -1  11   5      384.33      390.56     27.38 o
   0  11   5        0.41       -2.13      7.12 o
   1  11   5     3135.93     3175.78     85.36 o
   2  11   5      101.23      123.68     16.58 o
   3  11   5      136.51      166.34     18.61 o
   4  11   5      434.95      374.39     32.99 o
   5  11   5     1069.45     1210.07     57.38 o
   6  11   5       12.94        1.24     10.83 o
   7  11   5       24.37       33.03     17.13 o
  -8  12   5       16.43        1.73     14.48 o
  -7  12   5      342.78      408.92     43.34 o
  -6  12   5      126.83      137.88     20.86 o
  -5  12   5      189.64      208.36     25.03 o
  -4  12   5      385.24      314.06     25.45 o
  -3  12   5      737.15      744.61     39.93 o
  -2  12   5        2.17        6.54     11.49 o
  -1  12   5      929.05      841.48     56.07 o
   0  12   5      170.68      208.15     28.84 o
   1  12   5       17.50       14.82      9.37 o
   2  12   5      916.52      964.89     45.03 o
   3  12   5      322.86      312.30     26.15 o
   4  12   5      188.76      171.92     30.56 o
   5  12   5      388.85      427.81     37.51 o
   6  12   5      178.96      184.07     31.34 o
  -7  13   5      310.03      304.01     38.11 o
  -6  13   5      125.44      117.42     20.88 o
  -5  13   5       68.40       66.61     16.94 o
  -4  13   5        0.10       -2.34      8.96 o
  -3  13   5      197.38      180.76     24.74 o
  -2  13   5      514.14      492.05     55.80 o
  -1  13   5      443.15      464.07     32.51 o
   0  13   5       41.68       39.96     12.03 o
   1  13   5     1165.93     1258.68     58.31 o
   2  13   5      145.27      147.59     19.05 o
   3  13   5        1.97       -9.50      9.69 o
   4  13   5      124.62      131.06     22.32 o
   5  13   5      531.97      549.06     43.70 o
   6  13   5      123.95      140.88     29.51 o
  -6  14   5       23.22        2.07     11.99 o
  -5  14   5      126.91      118.90     22.23 o
  -4  14   5       11.17        0.25     10.36 o
  -3  14   5      338.42      358.17     44.48 o
  -2  14   5      201.80      241.18     31.41 o
  -1  14   5     1038.48     1032.43     69.95 o
   0  14   5      221.61      240.35     26.15 o
   1  14   5      173.71      172.52     21.32 o
   2  14   5        4.97        6.62     10.16 o
   3  14   5        2.37        5.74     12.22 o
   4  14   5        0.36       -4.29     11.67 o
   5  14   5      124.27      172.56     42.65 o
  -5  15   5       10.45      -11.09     11.09 o
  -4  15   5        3.73       19.86     13.44 o
  -3  15   5       54.58       36.55     15.27 o
  -2  15   5        8.12       10.69     11.06 o
  -1  15   5      539.29      531.43     36.95 o
   0  15   5      668.47      754.81     44.79 o
   1  15   5      179.81      165.39     21.64 o
   2  15   5        8.10        8.52     12.52 o
   3  15   5       29.20       33.85     15.85 o
   4  15   5        8.29       -2.04     12.61 o
  -4  16   5       52.86       17.97     14.82 o
  -3  16   5        8.76        7.96     24.45 o
  -2  16   5      161.66      222.96     36.58 o
  -1  16   5      597.29      719.28     45.16 o
   0  16   5      258.08      265.40     29.26 o
   1  16   5      200.47      259.67     32.31 o
   2  16   5        3.69       -2.41     11.98 o
 -10   0   6        6.10        0.06     14.65 o
  -8   0   6     6304.43     6553.55    277.42 o
  -6   0   6      342.41      351.59     23.36 o
  -4   0   6     2136.56     2096.33     62.73 o
  -2   0   6     8125.98     8207.29    195.11 o
   0   0   6    10434.46    10899.65    311.24 o
   2   0   6      361.54      403.07     28.01 o
   4   0   6      522.82      485.57     31.17 o
   6   0   6      984.50      969.05     49.57 o
   8   0   6      590.54      578.64     64.00 o
 -11   1   6        0.12        4.09     14.77 o
 -10   1   6       40.46       47.33     13.73 o
  -9   1   6       37.82       23.32     12.02 o
  -8   1   6      197.04      193.74     26.89 o
  -7   1   6       93.52       95.44     10.47 o
  -6   1   6      221.75      220.40     13.01 o
  -5   1   6      134.51      153.90     11.51 o
  -4   1   6      203.63      196.96     11.55 o
  -3   1   6       24.41       38.88      6.70 o
  -2   1   6     3763.00     3475.40     66.50 o
  -1   1   6      271.59      324.00     16.79 o
   0   1   6    12172.20    11895.87    213.00 o
   1   1   6      531.60      655.88     23.40 o
   2   1   6      134.46      134.75     11.50 o
   3   1   6       61.98       52.30      8.08 o
   4   1   6       92.28      105.80     10.64 o
   5   1   6      268.79      276.50     16.63 o
   6   1   6     7114.39     7104.47    151.83 o
   7   1   6       16.47       10.03     11.61 o
   8   1   6      800.11      696.77     49.90 o
   9   1   6        9.33       10.45     12.10 o
 -11   2   6       10.81       -3.29     15.16 o
 -10   2   6      818.61      797.27    111.22 o
  -9   2   6       19.33       14.25     10.88 o
  -8   2   6     2075.91     2032.68     76.97 o
  -7   2   6      112.13      101.02     10.51 o
  -6   2   6     2671.31     2666.39     53.21 o
  -5   2   6        3.75       -1.44      4.34 o
  -4   2   6       16.95       15.17      4.86 o
  -3   2   6        1.29       -2.71      3.33 o
  -2   2   6      393.17      394.98     18.56 o
  -1   2   6      541.92      656.35     33.04 o
   0   2   6     6325.33     6139.08    132.84 o
   1   2   6       72.11       78.53      9.72 o
   2   2   6     2467.10     2443.38     71.20 o
   3   2   6       66.29       74.85      9.04 o
   4   2   6     2929.14     2842.71     59.21 o
   5   2   6        0.02       -4.59      4.59 o
   6   2   6      572.90      590.19     28.71 o
   7   2   6        2.72        2.10     10.61 o
   8   2   6        4.05        6.93     12.86 o
   9   2   6        3.87       -9.89      9.89 o
 -10   3   6      248.04      301.04     28.06 o
  -9   3   6      132.57      110.78     17.87 o
  -8   3   6       15.60       21.89     14.85 o
  -7   3   6        4.06       -2.19      5.00 o
  -6   3   6     3187.23     3177.98     56.35 o
  -5   3   6       48.32       42.83      6.89 o
  -4   3   6     2501.09     2457.21     50.92 o
  -3   3   6       99.76      110.28      9.92 o
  -2   3   6    14329.86    14148.58    241.95 o
  -1   3   6      179.73      195.46     14.80 o
   0   3   6      453.82      428.50     24.46 o
   1   3   6      565.88      530.20     25.04 o
   2   3   6     1057.86     1000.36     50.47 o
   3   3   6      355.05      363.67     20.66 o
   4   3   6     1492.53     1548.72     38.72 o
   5   3   6        7.85       13.68      8.16 o
   6   3   6      405.98      406.25     32.35 o
   7   3   6       12.31       10.76     11.88 o
   8   3   6     1125.07     1071.09    153.39 o
   9   3   6        1.37        4.54     11.81 o
 -10   4   6      696.88      699.42    104.78 o
  -9   4   6       21.40       -0.23      9.88 o
  -8   4   6     2274.41     2299.82     85.61 o
  -7   4   6       80.01       86.77     13.38 o
  -6   4   6     1677.59     1707.31     39.27 o
  -5   4   6       70.19       81.89      9.86 o
  -4   4   6     1410.46     1417.32     35.11 o
  -3   4   6      829.86      821.05     34.42 o
  -2   4   6      642.79      655.75     27.22 o
  -1   4   6       14.98       14.07      5.36 o
   0   4   6     4429.13     4331.86    100.31 o
   1   4   6        0.45       -3.72      4.81 o
   2   4   6     2759.34     2706.99     62.54 o
   3   4   6      212.85      257.55     20.18 o
   4   4   6     3645.49     3534.64     77.14 o
   5   4   6        0.37       -4.21      5.79 o
   6   4   6     1574.71     1466.66     55.32 o
   7   4   6       83.80       83.94     19.17 o
   8   4   6      568.55      637.00     49.37 o
   9   4   6        8.55       35.06     16.78 o
 -10   5   6       99.18      115.22     17.95 o
  -9   5   6        6.28       -1.00     10.16 o
  -8   5   6        3.04        4.42     10.89 o
  -7   5   6       12.34       21.00      9.40 o
  -6   5   6     1441.49     1398.17     43.46 o
  -5   5   6      135.65      125.15     11.12 o
  -4   5   6      343.28      371.21     20.78 o
  -3   5   6        0.17       -4.31      4.31 o
  -2   5   6    10117.99     9724.25    179.34 o
  -1   5   6       75.64       85.22     11.71 o
   0   5   6     2193.38     2049.75     51.17 o
   1   5   6       60.77       71.47      9.92 o
   2   5   6       36.35       46.03      8.66 o
   3   5   6      328.04      336.63     20.62 o
   4   5   6      969.89      919.55     46.41 o
   5   5   6      140.38      142.15     15.84 o
   6   5   6     1217.72     1204.70     49.94 o
   7   5   6       14.71       10.74     12.13 o
   8   5   6      838.32      933.91     44.92 o
   9   5   6        5.84       14.11     11.85 o
 -10   6   6      473.80      497.60     63.83 o
  -9   6   6       33.29       31.11     13.79 o
  -8   6   6     2031.23     2388.66    101.34 o
  -7   6   6      100.59      113.62     16.72 o
  -6   6   6      624.28      642.92     37.35 o
  -5   6   6       15.44        9.20      6.22 o
  -4   6   6      184.21      204.56     15.81 o
  -3   6   6       20.18       20.90      6.85 o
  -2   6   6     1695.90     1661.18     44.83 o
  -1   6   6      200.48      206.43     18.24 o
   0   6   6     2886.59     2701.58     71.27 o
   1   6   6        0.35       -1.39      5.78 o
   2   6   6     1020.11     1052.32     33.92 o
   3   6   6        2.50       -4.55      4.72 o
   4   6   6      921.09      963.54     33.37 o
   5   6   6      294.53      305.82     29.15 o
   6   6   6      222.47      237.80     21.17 o
   7   6   6       38.15       42.68     12.99 o
   8   6   6       63.91       61.62     18.63 o
 -10   7   6       12.74       11.93     19.25 o
  -9   7   6       70.13      113.28     29.42 o
  -8   7   6        4.68        5.99     11.58 o
  -7   7   6      195.88      221.38     22.63 o
  -6   7   6      266.49      199.17     17.12 o
  -5   7   6       16.73        1.47     10.04 o
  -4   7   6      220.08      270.81     18.80 o
  -3   7   6       64.05       62.19     10.12 o
  -2   7   6     2376.32     2298.18     63.90 o
  -1   7   6      622.99      605.98     32.09 o
   0   7   6     4557.47     4354.00    103.79 o
   1   7   6       65.91       42.24     10.02 o
   2   7   6       20.07       12.71      8.02 o
   3   7   6       51.07       60.86     12.32 o
   4   7   6       13.48       15.87      8.63 o
   5   7   6       67.82       76.39     15.75 o
   6   7   6     3693.95     3656.83    109.65 o
   7   7   6      147.36      129.96     31.97 o
   8   7   6     1023.45     1109.46     64.84 o
  -9   8   6       37.71       28.59     14.56 o
  -8   8   6     2825.22     3123.23    115.46 o
  -7   8   6        0.87       -7.75      7.75 o
  -6   8   6      216.55      209.27     22.77 o
  -5   8   6        6.35        4.85      7.07 o
  -4   8   6      430.36      425.76     24.24 o
  -3   8   6        2.01       -2.83      5.91 o
  -2   8   6     1285.61     1243.60     43.65 o
  -1   8   6      212.96      256.66     21.26 o
   0   8   6     6083.43     5687.49    130.55 o
   1   8   6      705.38      696.35     36.12 o
   2   8   6        8.64       10.12      7.17 o
   3   8   6       27.50       38.10     10.25 o
   4   8   6        5.93       10.78      7.52 o
   5   8   6       67.99       81.23     16.89 o
   6   8   6      260.99      259.95     27.47 o
   7   8   6      315.77      274.87     34.90 o
   8   8   6      158.60      227.95     32.34 o
  -9   9   6      115.35      172.83     42.31 o
  -8   9   6      201.89      192.47     28.45 o
  -7   9   6      165.58      171.73     22.39 o
  -6   9   6       74.37      102.03     29.92 o
  -5   9   6       32.54       47.86     10.65 o
  -4   9   6        6.58       -3.49      6.88 o
  -3   9   6       29.84       30.26     12.51 o
  -2   9   6     1357.82     1342.83     80.98 o
  -1   9   6      672.92      674.03     36.32 o
   0   9   6     4155.28     3951.05     99.22 o
   1   9   6        0.72        4.15      7.54 o
   2   9   6       27.33       24.62      9.69 o
   3   9   6       16.88        7.58      8.21 o
   4   9   6       96.31       89.80     15.74 o
   5   9   6       71.15       54.34     15.53 o
   6   9   6     2499.71     2519.83     87.05 o
   7   9   6       20.95       38.86     18.42 o
  -8  10   6      897.30      928.89     58.44 o
  -7  10   6       47.32       43.25     17.67 o
  -6  10   6     1692.12     1626.30     63.33 o
  -5  10   6        8.29       21.62     11.39 o
  -4  10   6      123.42       96.36     26.87 o
  -3  10   6      204.62      241.66     22.16 o
  -2  10   6      372.76      334.31     26.08 o
  -1  10   6      463.22      487.98     31.63 o
   0  10   6      998.80     1041.43     44.45 o
   1  10   6       28.99       46.88     11.91 o
   2  10   6      508.94      464.35     30.91 o
   3  10   6       95.86       81.41     14.20 o
   4  10   6      448.69      424.66     35.64 o
   5  10   6      180.97      236.44     27.84 o
   6  10   6      614.57      563.87     90.24 o
   7  10   6       32.62       54.81     19.61 o
  -8  11   6       34.33       10.01     22.32 o
  -7  11   6       42.45       32.61     16.36 o
  -6  11   6      893.07      897.47     52.61 o
  -5  11   6      109.42      137.49     20.76 o
  -4  11   6      684.89      716.56     55.88 o
  -3  11   6      140.36      115.51     16.55 o
  -2  11   6     3878.74     3873.85    153.15 o
  -1  11   6       13.32       22.67     10.01 o
   0  11   6      237.66      197.67     21.02 o
   1  11   6      380.57      332.80     26.76 o
   2  11   6       45.59       47.98     12.36 o
   3  11   6        3.33        2.47      9.53 o
   4  11   6      501.03      464.87     38.61 o
   5  11   6      253.27      247.91     34.17 o
   6  11   6      229.92      240.97     35.14 o
  -7  12   6       46.80       49.25     29.45 o
  -6  12   6      331.46      389.14     46.85 o
  -5  12   6       63.05       55.15     16.12 o
  -4  12   6      551.57      550.21     47.23 o
  -3  12   6      581.46      575.91     41.90 o
  -2  12   6      427.74      492.16     33.45 o
  -1  12   6       28.69       30.65     11.45 o
   0  12   6     1227.83     1337.28     60.30 o
   1  12   6        3.90       -7.82      8.25 o
   2  12   6      658.30      652.15     39.22 o
   3  12   6      354.17      350.68     33.87 o
   4  12   6     1024.00     1050.89     69.69 o
   5  12   6       38.14       13.83     13.76 o
   6  12   6      239.34      263.52     39.09 o
  -7  13   6        4.66       11.44     16.22 o
  -6  13   6      443.20      488.66     40.71 o
  -5  13   6       82.57       36.22     14.73 o
  -4  13   6       56.09       76.16     31.87 o
  -3  13   6       29.38       34.84     13.17 o
  -2  13   6     1497.86     1403.66     53.32 o
  -1  13   6       80.23       94.20     16.99 o
   0  13   6      257.64      247.70     24.59 o
   1  13   6      305.95      246.74     33.28 o
   2  13   6       94.34       79.00     15.93 o
   3  13   6        0.06       -9.44      9.44 o
   4  13   6       92.44       86.14     30.25 o
   5  13   6      124.41      136.82     24.47 o
  -6  14   6       47.10       66.31     18.61 o
  -5  14   6        2.47        1.57     11.51 o
  -4  14   6      218.56      249.60     30.29 o
  -3  14   6       11.16        1.76     10.71 o
  -2  14   6      579.62      623.73     50.52 o
  -1  14   6      173.13      178.08     21.77 o
   0  14   6      571.91      587.38     39.24 o
   1  14   6      112.70       83.73     16.34 o
   2  14   6       99.08       65.19     18.58 o
   3  14   6        8.15       -9.27     10.47 o
   4  14   6      143.95      170.16     52.66 o
  -4  15   6      189.51      252.25     54.60 o
  -3  15   6      106.31      158.07     27.42 o
  -2  15   6      306.75      313.59     34.61 o
  -1  15   6      400.10      457.27     36.46 o
   0  15   6     1015.96     1197.19     58.86 o
   1  15   6        3.22        9.41     11.48 o
   2  15   6       16.66       13.32     14.11 o
   3  15   6       10.78       11.46     13.88 o
  -2  16   6       83.61      119.04     23.65 o
  -1  16   6      288.24      338.74     31.86 o
   0  16   6      539.71      527.29     39.69 o
   1  16   6      160.81       96.06     22.72 o
  -9   0   7       10.98       12.49     16.47 o
  -7   0   7      204.34      230.54     24.16 o
  -5   0   7     2282.56     2121.05     56.73 o
  -3   0   7       27.84       15.19     12.01 o
  -1   0   7     6570.59     6578.51    202.69 o
   1   0   7     4929.48     5289.98    170.16 o
   3   0   7      106.67      115.03     22.66 o
   5   0   7     1003.74     1074.53     55.50 o
   7   0   7     1057.86     1128.43     85.36 o
 -10   1   7       10.92        1.37     11.21 o
  -9   1   7      993.59      952.83     49.19 o
  -8   1   7       27.09       14.22     12.72 o
  -7   1   7     2919.96     2956.81     71.64 o
  -6   1   7      266.97      252.79     16.61 o
  -5   1   7      265.69      277.08     16.20 o
  -4   1   7        0.15       -3.86      3.86 o
  -3   1   7      731.85      700.24     26.19 o
  -2   1   7        5.84       14.23      6.73 o
  -1   1   7     2335.93     2307.15     99.53 o
   0   1   7        1.16       -0.24      6.03 o
   1   1   7      787.98      791.63     35.36 o
   2   1   7       43.27       43.51     10.12 o
   3   1   7      286.89      248.67     20.31 o
   4   1   7      153.32      153.27     14.62 o
   5   1   7       93.62       97.87     13.89 o
   6   1   7      246.51      232.41     30.25 o
   7   1   7      417.62      441.60     41.68 o
   8   1   7        2.57       12.10     14.23 o
 -10   2   7        3.04       11.65     12.18 o
  -9   2   7        7.73       -1.27     10.27 o
  -8   2   7       11.99        8.22     20.50 o
  -7   2   7      157.58      143.39     24.09 o
  -6   2   7       20.60       12.96      6.10 o
  -5   2   7       48.01       61.10      8.60 o
  -4   2   7      252.38      265.96     17.17 o
  -3   2   7     1614.16     1600.55     39.23 o
  -2   2   7      101.45       97.57     12.99 o
  -1   2   7     2324.46     2410.83     65.17 o
   0   2   7       42.30       55.66     10.32 o
   1   2   7     1822.59     1854.14     62.31 o
   2   2   7        3.34       -5.46      5.46 o
   3   2   7     1275.13     1330.83     49.89 o
   4   2   7       19.50       18.38      7.60 o
   5   2   7     3108.66     2973.36     77.83 o
   6   2   7       76.66       83.15     15.95 o
   7   2   7       46.58       58.03     26.38 o
   8   2   7       25.16       15.24     25.78 o
 -10   3   7       21.98       52.98     15.76 o
  -9   3   7      141.05      112.21     20.75 o
  -8   3   7       21.36       40.19     14.03 o
  -7   3   7      373.53      404.24     28.28 o
  -6   3   7       11.88       13.67      7.09 o
  -5   3   7     2508.16     2555.25     54.54 o
  -4   3   7      114.00      127.75     16.51 o
  -3   3   7     1202.81     1183.95     44.24 o
  -2   3   7       74.91       81.69     10.42 o
  -1   3   7        3.16       13.67     13.93 o
   0   3   7       10.96       24.36      8.11 o
   1   3   7     1684.57     1641.15     50.97 o
   2   3   7        5.01       12.00      8.16 o
   3   3   7       64.44       57.57     11.63 o
   4   3   7      336.74      343.71     21.79 o
   5   3   7      871.81      765.40     35.90 o
   6   3   7       54.08       58.69     14.63 o
   7   3   7        6.02        8.78     11.93 o
   8   3   7      111.98      100.37     22.85 o
 -10   4   7        0.20        7.92     11.83 o
  -9   4   7      481.18      462.29     38.82 o
  -8   4   7       77.59      103.18     24.99 o
  -7   4   7      965.51      956.18     40.78 o
  -6   4   7       19.01       38.78      9.17 o
  -5   4   7       10.22       11.87      6.76 o
  -4   4   7       31.56       30.74      7.91 o
  -3   4   7     2343.33     2295.95     70.28 o
  -2   4   7        8.75       14.81      6.59 o
  -1   4   7       92.73      109.41     12.08 o
   0   4   7        0.03       -2.97      6.02 o
   1   4   7      348.68      322.37     26.65 o
   2   4   7      163.48      185.35     25.47 o
   3   4   7     9411.81     9435.51    199.42 o
   4   4   7      216.18      219.23     19.86 o
   5   4   7      316.06      338.72     27.85 o
   6   4   7       30.49       25.50     11.55 o
   7   4   7      195.39      202.29     29.62 o
   8   4   7       62.07       59.07     19.27 o
 -10   5   7        3.39       11.12     11.88 o
  -9   5   7      215.59      198.21     33.11 o
  -8   5   7        5.98       -6.35     10.45 o
  -7   5   7      487.31      551.45     35.31 o
  -6   5   7        2.42       12.33      7.27 o
  -5   5   7     2797.13     2613.64     69.01 o
  -4   5   7      465.42      497.05     25.86 o
  -3   5   7       68.01       63.17     10.21 o
  -2   5   7       18.44       31.84      9.33 o
  -1   5   7      182.33      204.65     31.80 o
   0   5   7        6.38       -4.94      4.94 o
   1   5   7     2560.05     2509.32     71.99 o
   2   5   7      421.90      425.10     38.91 o
   3   5   7      467.46      414.52     27.22 o
   4   5   7       32.31       21.46      9.20 o
   5   5   7      438.27      495.18     38.08 o
   6   5   7       18.59        9.91     10.59 o
   7   5   7       84.53       56.63     19.09 o
   8   5   7       24.40       -1.56     18.53 o
 -10   6   7      104.07      106.23     20.55 o
  -9   6   7       12.86        1.60     12.05 o
  -8   6   7        3.51       -7.63     12.38 o
  -7   6   7      327.59      335.26     38.69 o
  -6   6   7      159.95      160.12     49.98 o
  -5   6   7        0.45       -2.56      6.36 o
  -4   6   7      101.21      133.65     14.07 o
  -3   6   7     1132.22     1035.05     43.71 o
  -2   6   7        1.54       -5.19      5.19 o
  -1   6   7      976.62      973.61     37.78 o
   0   6   7       34.60       27.30      9.28 o
   1   6   7     2670.15     2604.35     64.27 o
   2   6   7      234.47      209.84     19.54 o
   3   6   7      713.18      689.43     32.39 o
   4   6   7        1.85       -4.16      6.11 o
   5   6   7      878.83      880.87     45.99 o
   6   6   7        5.92        3.22      8.57 o
   7   6   7      175.81      147.81     21.28 o
   8   6   7       85.77       90.46     22.42 o
  -9   7   7     1374.40     1287.70     88.68 o
  -8   7   7       13.25      -11.47     11.47 o
  -7   7   7     1621.75     1664.52     62.07 o
  -6   7   7       66.42       46.62     13.07 o
  -5   7   7        4.97        3.10      7.52 o
  -4   7   7       22.98       20.13      8.78 o
  -3   7   7     1652.46     1619.33     77.38 o
  -2   7   7       52.17       61.12     12.32 o
  -1   7   7      768.18      701.40     45.17 o
   0   7   7      577.72      553.56     32.90 o
   1   7   7     1386.47     1383.51     55.44 o
   2   7   7        8.07        3.25      7.27 o
   3   7   7       26.45       36.86     11.52 o
   4   7   7       64.21       57.15     12.62 o
   5   7   7       90.81       77.34     16.84 o
   6   7   7      200.28      187.41     42.99 o
   7   7   7      333.83      312.24     38.14 o
  -9   8   7        9.38        7.83     17.97 o
  -8   8   7      117.89      142.95     25.75 o
  -7   8   7      264.79      349.92     38.36 o
  -6   8   7        8.56       -6.67      8.53 o
  -5   8   7      351.02      358.68     27.12 o
  -4   8   7        7.40       18.68      9.19 o
  -3   8   7       17.21       16.95      8.90 o
  -2   8   7      913.65      902.49     43.15 o
  -1   8   7     6157.65     5917.19    137.11 o
   0   8   7       20.61       35.94     10.58 o
   1   8   7      587.54      585.66     34.96 o
   2   8   7       82.18       75.28     13.41 o
   3   8   7       10.30       22.91     11.69 o
   4   8   7       69.46       75.88     14.06 o
   5   8   7     1312.06     1290.33     59.32 o
   6   8   7       21.59       16.18     15.58 o
   7   8   7      424.52      551.82     51.17 o
  -8   9   7       21.37        3.25     12.84 o
  -7   9   7     1094.45     1030.18     69.17 o
  -6   9   7       64.63       51.42     15.15 o
  -5   9   7      333.62      330.09     34.20 o
  -4   9   7        6.68        5.00      8.39 o
  -3   9   7      124.89      205.48     21.03 o
  -2   9   7        0.72        1.96      7.92 o
  -1   9   7      592.49      572.11     34.60 o
   0   9   7      152.55      156.78     18.50 o
   1   9   7       98.40      106.93     16.31 o
   2   9   7       99.24       83.01     15.18 o
   3   9   7       25.06       17.82      9.63 o
   4   9   7      123.15      163.71     23.33 o
   5   9   7        9.34       28.74     13.53 o
   6   9   7      171.99      178.84     31.25 o
   7   9   7      264.74      279.23     38.70 o
  -8  10   7       15.43        6.75     14.51 o
  -7  10   7       93.78       76.16     21.81 o
  -6  10   7       74.12       73.32     17.08 o
  -5  10   7       66.96       61.72     16.32 o
  -4  10   7      140.07      179.88     20.40 o
  -3  10   7      873.69      845.44     43.23 o
  -2  10   7       51.30       16.68     16.41 o
  -1  10   7       10.59        2.57      8.25 o
   0  10   7      239.73      244.96     32.89 o
   1  10   7     1344.42     1312.39     60.10 o
   2  10   7        6.36        2.75      8.46 o
   3  10   7      931.32      905.51     78.63 o
   4  10   7       36.79       31.76     13.81 o
   5  10   7      771.29      739.01     50.81 o
   6  10   7        0.30      -12.26     13.17 o
  -7  11   7      220.03      208.04     32.61 o
  -6  11   7       30.11       28.30     13.93 o
  -5  11   7      804.41      855.15     89.70 o
  -4  11   7      214.55      268.92     43.73 o
  -3  11   7        4.77       -8.34      8.34 o
  -2  11   7       52.88       23.51     11.18 o
  -1  11   7      102.41       91.42     16.22 o
   0  11   7       15.03        9.71      9.85 o
   1  11   7     1059.95      997.39     52.09 o
   2  11   7      317.39      310.07     27.24 o
   3  11   7       14.54       -3.34     10.80 o
   4  11   7      307.82      292.02     38.03 o
   5  11   7      363.24      339.62     35.99 o
   6  11   7        1.07      -10.17     18.57 o
  -7  12   7       46.11       56.26     21.42 o
  -6  12   7       66.41       78.53     28.68 o
  -5  12   7        0.38       -8.19     10.31 o
  -4  12   7      483.19      490.37     52.20 o
  -3  12   7      199.01      216.29     23.11 o
  -2  12   7        1.84       -5.31      8.31 o
  -1  12   7      361.20      331.21     28.61 o
   0  12   7        0.46        0.69      9.08 o
   1  12   7       25.21       38.65     12.72 o
   2  12   7       66.73       48.85     21.43 o
   3  12   7     1894.78     1941.71     78.58 o
   4  12   7      123.07      114.15     23.32 o
   5  12   7      145.64      129.84     25.06 o
  -6  13   7        0.08       36.54     22.53 o
  -5  13   7      182.37      210.15     47.50 o
  -4  13   7       81.17       26.86     15.33 o
  -3  13   7      358.32      344.83     53.26 o
  -2  13   7      313.25      298.48     28.04 o
  -1  13   7       13.86       14.63     11.22 o
   0  13   7        2.61       10.74     10.93 o
   1  13   7       21.34       16.76     11.34 o
   2  13   7      139.75      108.37     21.91 o
   3  13   7        5.16        6.33     14.02 o
   4  13   7      164.67      108.99     33.13 o
  -5  14   7       18.80       20.17     18.24 o
  -4  14   7       87.39       86.32     27.50 o
  -3  14   7      440.62      367.80     49.46 o
  -2  14   7      122.00      121.88     19.96 o
  -1  14   7      301.78      323.74     30.22 o
   0  14   7        3.80       -6.62      9.54 o
   1  14   7      482.58      485.43     37.51 o
   2  14   7       48.92       57.18     18.94 o
   3  14   7       10.44        9.90     15.13 o
  -3  15   7       43.89       34.26     17.36 o
  -2  15   7        0.42       -8.19     12.36 o
  -1  15   7       76.37      101.22     19.35 o
   0  15   7      287.80      242.63     27.59 o
   1  15   7       45.52       96.38     22.88 o
 -10   0   8       49.72       45.66     23.00 o
  -8   0   8      319.82      342.22     48.67 o
  -6   0   8       47.86       58.89     21.01 o
  -4   0   8     5382.24     5303.66    191.50 o
  -2   0   8     6001.82     5557.69    180.05 o
   0   0   8     1828.52     1680.78     79.51 o
   2   0   8     2249.06     2131.07     89.80 o
   4   0   8     2989.78     2988.56    113.93 o
   6   0   8      185.43      227.67     45.77 o
   8   0   8     1414.14     1420.96    103.87 o
 -10   1   8      475.12      503.78     46.94 o
  -9   1   8       72.82       62.97     18.09 o
  -8   1   8       62.51       59.17     32.46 o
  -7   1   8       29.50       27.40     14.40 o
  -6   1   8     2125.77     2080.11     51.56 o
  -5   1   8      321.15      345.99     24.50 o
  -4   1   8        8.84        8.76      6.62 o
  -3   1   8       70.47       75.75     12.35 o
  -2   1   8        5.44       12.35      8.34 o
  -1   1   8      115.14      105.90     14.43 o
   0   1   8     2445.07     2468.25     81.26 o
   1   1   8        9.85       20.67      8.92 o
   2   1   8     2339.15     2237.21     74.95 o
   3   1   8       14.12        4.78      7.81 o
   4   1   8     3372.09     3386.34     88.54 o
   5   1   8       74.90      100.93     15.44 o
   6   1   8      690.98      731.79    120.25 o
   7   1   8       50.58       44.02     18.09 o
   8   1   8      215.34      237.47     43.25 o
 -10   2   8      105.87      118.26     22.41 o
  -9   2   8        0.68        1.25     10.94 o
  -8   2   8        1.72       22.69     35.78 o
  -7   2   8      385.02      382.36     37.28 o
  -6   2   8     2020.75     2064.92     59.84 o
  -5   2   8       19.31       10.38      9.75 o
  -4   2   8     1440.68     1465.33     42.26 o
  -3   2   8        5.27        0.97      6.52 o
  -2   2   8     1536.02     1484.37     48.84 o
  -1   2   8        1.24       -5.81      5.81 o
   0   2   8      533.56      549.01     32.25 o
   1   2   8        0.22       -1.03      6.90 o
   2   2   8      735.91      753.63     39.24 o
   3   2   8      109.78      120.18     16.17 o
   4   2   8        1.92       -5.04      6.77 o
   5   2   8       32.27       19.83      9.15 o
   6   2   8      120.90       92.94     22.47 o
   7   2   8        4.80       -1.29     12.99 o
   8   2   8      807.40      936.97     66.57 o
 -10   3   8       21.68       20.81     14.37 o
  -9   3   8       36.55       27.10     14.62 o
  -8   3   8        1.07       -9.48      9.98 o
  -7   3   8       43.49       52.40     16.99 o
  -6   3   8     1506.46     1470.62     46.85 o
  -5   3   8      167.81      172.22     17.21 o
  -4   3   8     4914.72     4924.25    115.01 o
  -3   3   8       15.77        5.48      6.62 o
  -2   3   8      136.99      142.01     16.61 o
  -1   3   8        2.18        4.94      7.08 o
   0   3   8       10.74        5.48      7.44 o
   1   3   8       12.64        3.90      9.30 o
   2   3   8     8760.74     8807.70    190.60 o
   3   3   8       42.87       38.24     11.30 o
   4   3   8     2433.95     2450.33     70.94 o
   5   3   8        2.66       -7.07      7.07 o
   6   3   8      329.24      319.33     61.59 o
   7   3   8        4.56       12.78     20.67 o
  -9   4   8       19.72       10.65     12.21 o
  -8   4   8        5.90       17.67     12.97 o
  -7   4   8       84.97       89.56     19.97 o
  -6   4   8      995.13     1005.21     37.51 o
  -5   4   8       13.30        5.18     10.37 o
  -4   4   8     5906.90     5889.67    135.30 o
  -3   4   8      202.00      194.55     18.69 o
  -2   4   8      589.98      595.20     29.83 o
  -1   4   8        4.95       -5.35      5.35 o
   0   4   8      152.68      184.21     18.92 o
   1   4   8       45.49       42.90     10.82 o
   2   4   8      200.38      186.57     19.71 o
   3   4   8       77.86       87.86     14.62 o
   4   4   8      375.35      379.67     27.94 o
   5   4   8       22.34       15.18     11.77 o
   6   4   8       22.55       41.57     17.32 o
   7   4   8        8.75       15.28     15.23 o
  -9   5   8       77.85       89.73     20.34 o
  -8   5   8      317.97      320.28     35.27 o
  -7   5   8       27.63       28.32     13.96 o
  -6   5   8      434.69      457.11     34.55 o
  -5   5   8      239.93      238.07     21.03 o
  -4   5   8     1546.51     1479.32     49.50 o
  -3   5   8      365.37      319.20     24.61 o
  -2   5   8      635.72      610.01     34.28 o
  -1   5   8       17.39       14.04      7.48 o
   0   5   8       56.27       48.48     10.56 o
   1   5   8       14.36       15.00      7.86 o
   2   5   8     4674.19     4659.70    135.98 o
   3   5   8        1.33       11.16     11.14 o
   4   5   8     2851.41     2723.32     77.12 o
   5   5   8        3.73       -3.44      9.16 o
   6   5   8      111.65      106.92     40.86 o
   7   5   8        1.97       -4.19     13.40 o
  -9   6   8      117.24       95.00     21.04 o
  -8   6   8        5.45        5.89     12.34 o
  -7   6   8        1.31       13.68     13.11 o
  -6   6   8      255.10      314.58     33.46 o
  -5   6   8        9.06        8.71      8.24 o
  -4   6   8     2700.47     2671.14     74.63 o
  -3   6   8        4.11       18.04     10.36 o
  -2   6   8     2077.56     2063.29     63.20 o
  -1   6   8       24.13       19.96      9.63 o
   0   6   8     1468.08     1466.57     45.70 o
   1   6   8       64.00       63.50     11.49 o
   2   6   8      317.69      323.67     27.55 o
   3   6   8      306.50      336.71     24.16 o
   4   6   8       59.69       40.57     10.69 o
   5   6   8       79.21       68.27     14.17 o
   6   6   8      116.17      137.61     27.80 o
   7   6   8        0.38        6.61     12.17 o
  -9   7   8       40.33       54.37     18.78 o
  -8   7   8        7.89        9.83     13.30 o
  -7   7   8       43.72       20.76     14.51 o
  -6   7   8     1497.14     1471.77     59.90 o
  -5   7   8       35.27       57.73     12.45 o
  -4   7   8        5.76        4.67      8.60 o
  -3   7   8       71.83       89.48     14.89 o
  -2   7   8      119.95       94.52     15.12 o
  -1   7   8      330.92      307.91     25.68 o
   0   7   8     2084.76     2142.77     66.27 o
   1   7   8      101.95       98.85     15.83 o
   2   7   8     1758.30     1629.92     59.23 o
   3   7   8        0.65        0.92      7.30 o
   4   7   8     1298.39     1434.01     46.59 o
   5   7   8       15.94       -3.88     11.12 o
   6   7   8      624.66      637.92     56.49 o
   7   7   8       44.21       10.01     16.62 o
  -8   8   8      273.43      290.97     38.99 o
  -7   8   8       76.28       69.47     27.23 o
  -6   8   8       68.29       69.53     26.06 o
  -5   8   8      227.18      220.19     25.81 o
  -4   8   8      978.06     1028.40     46.19 o
  -3   8   8       71.99       42.74     12.20 o
  -2   8   8     2271.22     2248.02     68.84 o
  -1   8   8       40.29       17.53     10.35 o
   0   8   8       27.52       17.54     10.35 o
   1   8   8      358.86      284.84     25.15 o
   2   8   8     1742.54     1788.35     98.70 o
   3   8   8        1.82       -8.57     16.16 o
   4   8   8     1001.69      995.58    133.65 o
   5   8   8      230.76      259.22     29.87 o
   6   8   8       30.03       47.73     23.80 o
  -8   9   8        4.16       -6.48     13.07 o
  -7   9   8       45.79       22.93     25.36 o
  -6   9   8     1194.98     1071.44     59.45 o
  -5   9   8       12.33       35.89     14.59 o
  -4   9   8      136.60      153.38     19.79 o
  -3   9   8      189.94      186.01     21.15 o
  -2   9   8       12.43        5.14      9.44 o
  -1   9   8        3.25       -2.72      7.76 o
   0   9   8      448.50      434.29     32.14 o
   1   9   8      257.08      261.18     27.75 o
   2   9   8     1473.11     1502.77     68.90 o
   3   9   8        3.34        1.44      8.54 o
   4   9   8     1666.30     1648.00     69.49 o
   5   9   8       20.03       -3.43     12.50 o
   6   9   8       81.46       42.80     19.85 o
  -7  10   8       71.38       62.20     32.88 o
  -6  10   8      538.77      595.41     44.93 o
  -5  10   8       55.14       81.34     25.54 o
  -4  10   8      958.91     1016.92     49.98 o
  -3  10   8      112.50      109.04     17.18 o
  -2  10   8      284.08      278.30     26.01 o
  -1  10   8       60.43       44.56     13.47 o
   0  10   8      818.25      860.16     46.21 o
   1  10   8       16.29       40.21     18.88 o
   2  10   8        6.76        3.26     11.84 o
   3  10   8      278.26      278.10     31.69 o
   4  10   8        9.01        4.70     12.64 o
   5  10   8       47.56       49.47     18.22 o
  -7  11   8        1.98        3.09     15.27 o
  -6  11   8      301.20      239.49     34.52 o
  -5  11   8      384.85      391.01     37.26 o
  -4  11   8     1375.96     1410.73     65.51 o
  -3  11   8      104.90       95.84     17.24 o
  -2  11   8       25.45       16.29     10.18 o
  -1  11   8       53.26       43.09     13.28 o
   0  11   8        2.60       -0.71      8.88 o
   1  11   8        4.23        3.47      9.94 o
   2  11   8     1485.84     1543.70     58.53 o
   3  11   8       33.21       29.09     15.00 o
   4  11   8      984.89      977.03     61.74 o
  -6  12   8      375.76      414.97     49.01 o
  -5  12   8       66.34      100.85     25.50 o
  -4  12   8     1068.02     1139.89     65.54 o
  -3  12   8      167.69      183.73     26.31 o
  -2  12   8       59.00       55.68     31.87 o
  -1  12   8       54.17       70.34     15.99 o
   0  12   8        5.08        6.01     10.36 o
   1  12   8      155.22      171.69     22.65 o
   2  12   8      396.79      486.01     49.53 o
   3  12   8      677.51      592.56     48.18 o
   4  12   8        5.80       10.08     14.59 o
  -5  13   8      226.80      221.39     29.98 o
  -4  13   8      387.51      458.72     49.87 o
  -3  13   8      122.60      128.84     24.13 o
  -2  13   8        1.02       16.56     11.82 o
  -1  13   8        8.23       11.24     11.60 o
   0  13   8       19.93        7.10     14.06 o
   1  13   8       20.66       10.06     12.28 o
   2  13   8     1390.69     1431.27    137.81 o
   3  13   8       46.19       72.58     21.52 o
  -3  14   8        0.60        1.29     12.21 o
  -2  14   8      467.22      494.34     43.73 o
  -1  14   8       32.78       55.76     16.30 o
   0  14   8      190.76      206.80     25.64 o
   1  14   8      112.95       81.70     22.19 o
  -9   0   9      279.67      275.95     46.68 o
  -7   0   9     2241.11     2182.59    131.07 o
  -5   0   9     3074.93     2906.58     89.24 o
  -3   0   9      175.47      141.92     24.13 o
  -1   0   9     2249.64     2300.89    145.04 o
   1   0   9     1215.14     1296.70     68.86 o
   3   0   9      522.63      528.09     47.93 o
   5   0   9     1092.86     1187.16     95.41 o
   7   0   9        6.14       -3.29     20.90 o
  -9   1   9      195.26      186.79     28.25 o
  -8   1   9        0.30       15.96     13.86 o
  -7   1   9       44.86       44.50     16.96 o
  -6   1   9       73.99       64.68     14.03 o
  -5   1   9      177.77      211.25     25.05 o
  -4   1   9        4.63        5.83      7.10 o
  -3   1   9     3010.16     2879.55     79.33 o
  -2   1   9        0.09       14.76     11.98 o
  -1   1   9       14.80       12.40      8.75 o
   0   1   9      136.23      115.27     16.47 o
   1   1   9     4065.12     4091.75    139.42 o
   2   1   9        4.01        6.10      8.70 o
   3   1   9        4.97       -2.70      7.99 o
   4   1   9        0.18       -1.01      8.21 o
   5   1   9      131.42      106.11     19.72 o
   6   1   9       12.14       -7.52     11.73 o
   7   1   9     1040.95     1120.13     75.74 o
  -9   2   9       63.45       28.61     38.05 o
  -8   2   9        1.53       -8.41     12.58 o
  -7   2   9      481.10      458.93     43.49 o
  -6   2   9        9.35       11.85      7.32 o
  -5   2   9     1612.74     1619.24     52.68 o
  -4   2   9      209.77      175.80     16.74 o
  -3   2   9      969.46      941.53     40.95 o
  -2   2   9       57.59       48.23     11.89 o
  -1   2   9        8.36        1.84      7.60 o
   0   2   9        0.81        1.35      7.59 o
   1   2   9     2054.16     2043.11     71.80 o
   2   2   9        7.82       -3.77      7.47 o
   3   2   9     2963.01     2861.40    135.95 o
   4   2   9        0.07       -7.43      7.43 o
   5   2   9      349.44      390.36     59.98 o
   6   2   9       14.73        7.78     13.99 o
   7   2   9       87.26      103.55     25.47 o
  -9   3   9        9.56       27.56     14.82 o
  -8   3   9        1.03        2.81     12.01 o
  -7   3   9       18.87        6.94     12.05 o
  -6   3   9        0.02       -7.44      7.44 o
  -5   3   9     3226.72     3245.06     85.37 o
  -4   3   9       17.59       21.25      9.58 o
  -3   3   9     1157.87     1204.28     43.01 o
  -2   3   9      153.93      123.29     16.51 o
  -1   3   9      135.68      104.03     15.56 o
   0   3   9       21.39        3.82      8.83 o
   1   3   9        0.28       -2.88      8.16 o
   2   3   9      225.40      252.20     23.61 o
   3   3   9      349.85      312.37     26.37 o
   4   3   9        8.16       -1.91      8.28 o
   5   3   9      110.62       92.45     18.88 o
   6   3   9        3.58        1.21     14.59 o
   7   3   9       46.07       39.67     18.67 o
  -9   4   9       51.17       59.62     22.94 o
  -8   4   9        6.18       -2.55     11.32 o
  -7   4   9        1.53      -12.65     26.12 o
  -6   4   9       10.10        1.72      9.61 o
  -5   4   9     2398.72     2223.00     76.04 o
  -4   4   9       45.41       74.13     13.62 o
  -3   4   9      805.42      879.03     43.54 o
  -2   4   9       44.02       40.13     11.96 o
  -1   4   9      318.76      274.78     21.62 o
   0   4   9        6.76        3.51      7.73 o
   1   4   9     1849.08     1864.34     85.45 o
   2   4   9       45.66       36.38     19.05 o
   3   4   9     6665.12     6595.22    153.46 o
   4   4   9       96.56      152.30     19.25 o
   5   4   9       19.98       16.33     12.47 o
   6   4   9        0.59       -2.41     12.59 o
  -9   5   9        1.29        6.04     13.96 o
  -8   5   9       22.58       30.43     16.23 o
  -7   5   9       11.54        4.14     12.83 o
  -6   5   9       19.25       58.33     14.99 o
  -5   5   9     1527.40     1454.09     50.91 o
  -4   5   9      226.90      171.84     19.41 o
  -3   5   9      955.39      956.77     46.38 o
  -2   5   9       60.62       33.25     11.13 o
  -1   5   9        0.05       -5.10      6.47 o
   0   5   9       10.47       22.93      9.09 o
   1   5   9      144.10      125.36     15.90 o
   2   5   9      100.39      109.04     17.06 o
   3   5   9      321.50      290.54     25.74 o
   4   5   9       72.42       62.10     16.69 o
   5   5   9        5.08        4.94     11.44 o
   6   5   9        6.82       -5.74     13.16 o
  -8   6   9        0.25       -3.11     12.17 o
  -7   6   9      728.10      752.99     79.73 o
  -6   6   9       77.71       84.92     24.42 o
  -5   6   9     1092.05     1115.42     71.81 o
  -4   6   9       10.75        4.93      8.50 o
  -3   6   9      364.84      282.20     25.17 o
  -2   6   9        0.40        7.31      8.35 o
  -1   6   9        7.53       17.85      9.85 o
   0   6   9        3.46       -4.27      6.64 o
   1   6   9     1615.86     1682.06     52.25 o
   2   6   9       57.37       74.93     13.35 o
   3   6   9     1347.56     1468.34     48.51 o
   4   6   9       11.25        2.08      9.70 o
   5   6   9      261.60      253.66     25.85 o
   6   6   9       32.42       37.50     15.35 o
  -8   7   9        0.11        5.99     22.46 o
  -7   7   9       35.41       30.08     26.78 o
  -6   7   9      162.65      133.68     21.89 o
  -5   7   9      194.01      180.36     30.88 o
  -4   7   9        4.09       10.23      9.63 o
  -3   7   9     2259.03     2357.14     72.70 o
  -2   7   9       83.03       73.44     19.78 o
  -1   7   9       79.59       80.01     20.60 o
   0   7   9      211.36      189.78     21.68 o
   1   7   9     2129.36     2124.71     68.80 o
   2   7   9        9.40       15.87      9.55 o
   3   7   9        0.30       -0.10      7.79 o
   4   7   9        8.96       12.03     10.65 o
   5   7   9       99.69      108.90     21.62 o
   6   7   9       56.70       58.81     22.23 o
  -8   8   9       54.36       78.09     22.95 o
  -7   8   9     1033.95     1083.63     75.61 o
  -6   8   9        5.86       -2.92     10.66 o
  -5   8   9      969.00      962.04     66.38 o
  -4   8   9      108.53      144.32     19.01 o
  -3   8   9       11.73        0.43     14.40 o
  -2   8   9      246.11      161.94     21.94 o
  -1   8   9      967.08      984.72     58.78 o
   0   8   9      150.13      150.02     19.98 o
   1   8   9      275.67      247.77     25.02 o
   2   8   9       63.30       61.38     14.64 o
   3   8   9      562.06      535.98     36.39 o
   4   8   9       40.14       57.58     18.48 o
   5   8   9      420.16      516.08     54.47 o
  -7   9   9       64.78       68.02     21.78 o
  -6   9   9        8.32       -0.07     11.91 o
  -5   9   9       97.54      119.72     23.73 o
  -4   9   9        2.22        1.16     15.17 o
  -3   9   9     1137.21     1172.45     61.72 o
  -2   9   9       36.21       27.25     12.57 o
  -1   9   9        8.27        6.15     10.60 o
   0   9   9      356.24      286.57     27.40 o
   1   9   9     1682.65     1795.48     73.28 o
   2   9   9       41.95       16.65     12.10 o
   3   9   9        8.11       -3.78     11.11 o
   4   9   9      113.36      158.25     25.28 o
   5   9   9       12.46        5.91     17.08 o
  -6  10   9      129.94      161.85     25.29 o
  -5  10   9     1340.29     1279.82     66.62 o
  -4  10   9      110.38      108.14     24.19 o
  -3  10   9       77.08      100.99     18.17 o
  -2  10   9       14.30       10.15     10.62 o
  -1  10   9       20.38       -1.71      9.77 o
   0  10   9       11.92        6.20     10.28 o
   1  10   9     1165.89     1324.55     68.62 o
   2  10   9        0.15       -9.02      9.02 o
   3  10   9      947.55      956.98     61.84 o
   4  10   9       13.04       -3.42     13.19 o
  -6  11   9       23.52        8.00     18.12 o
  -5  11   9      890.76     1028.96     63.65 o
  -4  11   9       97.76      115.81     24.54 o
  -3  11   9      146.34       97.49     22.06 o
  -2  11   9       11.28       12.58     11.79 o
  -1  11   9        1.44       -2.17      9.36 o
   0  11   9        1.83       -3.35     13.34 o
   1  11   9        1.60       20.80     12.17 o
   2  11   9      545.19      536.88     45.50 o
   3  11   9      162.47      199.41     29.16 o
  -5  12   9      558.01      738.28     91.15 o
  -4  12   9      122.74      129.07     25.30 o
  -3  12   9      288.02      293.93     41.34 o
  -2  12   9       49.27       42.86     14.41 o
  -1  12   9      118.29      146.32     25.12 o
   0  12   9        4.52        2.72     11.91 o
   1  12   9      389.69      481.69     37.84 o
   2  12   9       14.55        6.20     14.15 o
  -3  13   9      447.09      368.91     56.96 o
  -2  13   9       34.48       45.13     17.92 o
  -1  13   9       32.67        5.45     13.35 o
   0  13   9       27.40       25.09     14.93 o
  -8   0  10      617.93      591.31     72.47 o
  -6   0  10       14.16       16.87     20.27 o
  -4   0  10      163.65      189.40     29.06 o
  -2   0  10     1094.26     1202.10     67.19 o
   0   0  10      361.43      338.93     40.80 o
   2   0  10      179.87      225.14     33.40 o
   4   0  10       37.86       39.39     18.73 o
   6   0  10     1598.53     1763.36    127.72 o
  -8   1  10       72.74       86.50     22.75 o
  -7   1  10       21.01       27.09     35.24 o
  -6   1  10      344.65      319.36     38.69 o
  -5   1  10        9.14        5.87      7.79 o
  -4   1  10       77.39       70.56     14.09 o
  -3   1  10       13.96       16.42     11.82 o
  -2   1  10     1940.09     1918.84     63.48 o
  -1   1  10       90.43       86.45     15.54 o
   0   1  10     2798.48     3116.66     88.78 o
   1   1  10       25.04        7.38      9.17 o
   2   1  10       44.77       41.69     12.78 o
   3   1  10        3.84        4.87      9.07 o
   4   1  10      199.62      264.92     28.44 o
   5   1  10        6.24       -4.70     13.85 o
   6   1  10      348.42      437.56     61.56 o
  -8   2  10      304.75      290.08     36.55 o
  -7   2  10       22.72        6.15     13.06 o
  -6   2  10      194.52      196.19     24.41 o
  -5   2  10       24.20       24.05     10.09 o
  -4   2  10       41.75       51.22     11.19 o
  -3   2  10       29.29       19.24     10.22 o
  -2   2  10       10.83       -3.39      7.84 o
  -1   2  10        0.44        1.41      8.51 o
   0   2  10       12.69        6.92     12.16 o
   1   2  10        8.92        6.69      9.65 o
   2   2  10        0.77       -6.25      8.48 o
   3   2  10       23.26       22.48     12.43 o
   4   2  10      344.63      346.97     29.57 o
   5   2  10        0.55       -2.56     15.07 o
   6   2  10      866.73      917.47     71.26 o
  -8   3  10       16.21       31.25     17.16 o
  -7   3  10        5.97       -0.90     12.96 o
  -6   3  10      189.50      158.59     22.36 o
  -5   3  10        4.02        5.05      8.52 o
  -4   3  10     2121.76     2176.68     99.77 o
  -3   3  10       28.51       18.24      9.22 o
  -2   3  10      582.42      543.21     35.83 o
  -1   3  10        0.54       -7.59      7.59 o
   0   3  10      382.18      343.13     41.58 o
   1   3  10        8.55       16.91     11.04 o
   2   3  10     1591.71     1537.39     56.57 o
   3   3  10       19.75       16.36     18.49 o
   4   3  10       30.69       10.28     13.12 o
   5   3  10        6.89       -4.19     14.08 o
   6   3  10       14.10       12.90     16.41 o
  -8   4  10       24.38       54.86     20.11 o
  -7   4  10        0.02        7.55     13.86 o
  -6   4  10      711.95      778.54     49.53 o
  -5   4  10       17.69        5.81      9.45 o
  -4   4  10       21.54       14.30     10.43 o
  -3   4  10       31.38       35.92     10.61 o
  -2   4  10      759.60      713.96     36.85 o
  -1   4  10        6.51       -5.12      7.23 o
   0   4  10      479.83      442.83     32.57 o
   1   4  10      157.75      179.66     32.55 o
   2   4  10        6.39       13.14     10.34 o
   3   4  10        5.78        6.75     10.05 o
   4   4  10     1457.10     1346.55     61.91 o
   5   4  10       32.65        5.66     17.12 o
  -8   5  10       27.42       33.71     17.72 o
  -7   5  10      142.71      177.64     39.24 o
  -6   5  10       56.46       80.45     18.16 o
  -5   5  10       49.30       49.72     15.40 o
  -4   5  10     1548.36     1539.70     55.70 o
  -3   5  10        0.35        3.02      8.99 o
  -2   5  10      606.70      562.43     32.91 o
  -1   5  10        0.30       -3.05      7.38 o
   0   5  10      482.24      513.94     32.01 o
   1   5  10       16.31        7.30      8.87 o
   2   5  10     1522.00     1628.24    127.36 o
   3   5  10       36.43       34.24     12.83 o
   4   5  10        9.63       28.78     15.44 o
   5   5  10       13.84       27.62     17.91 o
  -7   6  10       18.22       12.06     16.17 o
  -6   6  10        9.05        3.26     12.09 o
  -5   6  10        8.28        4.86     11.19 o
  -4   6  10      170.37      153.97     20.31 o
  -3   6  10       75.27       90.10     16.28 o
  -2   6  10       56.13       68.24     16.24 o
  -1   6  10      190.78      186.05     21.96 o
   0   6  10       43.50       35.66     11.74 o
   1   6  10       26.67       24.68     10.77 o
   2   6  10       28.71       25.84     11.13 o
   3   6  10       19.54       17.23      9.86 o
   4   6  10      194.57      212.65     25.12 o
   5   6  10       21.26       31.72     16.15 o
  -7   7  10       47.11       35.55     18.22 o
  -6   7  10      198.01      185.71     32.38 o
  -5   7  10       26.98       20.87     16.43 o
  -4   7  10        3.78       -1.26      9.16 o
  -3   7  10        8.06       21.46     11.91 o
  -2   7  10     1670.33     1766.29     62.87 o
  -1   7  10        6.93        0.59      9.38 o
   0   7  10     1667.73     1698.89     61.99 o
   1   7  10       29.86       48.22     18.79 o
   2   7  10        2.07       -0.59      8.49 o
   3   7  10       60.04       66.75     15.55 o
   4   7  10      161.90      149.28     21.53 o
  -7   8  10       44.17       25.33     29.64 o
  -6   8  10        0.61        3.30     19.37 o
  -5   8  10        0.08        8.57     11.88 o
  -4   8  10       95.69       91.29     20.21 o
  -3   8  10        1.07       -3.04      9.42 o
  -2   8  10      412.70      465.72     35.47 o
  -1   8  10      283.84      284.29     28.05 o
   0   8  10      225.08      226.51     25.22 o
   1   8  10       76.73       91.29     17.97 o
   2   8  10       21.19       16.07     11.95 o
   3   8  10        5.64       10.78     14.68 o
   4   8  10       30.45       30.02     16.45 o
  -6   9  10      232.39      290.44     42.12 o
  -5   9  10       49.69       38.88     17.16 o
  -4   9  10      182.61      141.72     29.03 o
  -3   9  10        5.69       -2.35     15.07 o
  -2   9  10      457.85      568.62     39.98 o
  -1   9  10       11.97       18.41     12.38 o
   0   9  10      851.95      912.05     51.39 o
   1   9  10        6.62        0.32     11.15 o
   2   9  10      103.19       87.83     18.59 o
   3   9  10        3.12       -7.53     12.46 o
  -5  10  10        7.15       15.31     14.49 o
  -4  10  10        2.57        1.12     12.84 o
  -3  10  10       27.41       11.32     14.70 o
  -2  10  10        2.43       -6.95      9.29 o
  -1  10  10      119.58      100.84     19.08 o
   0  10  10       19.61       40.04     14.39 o
   1  10  10       90.92      105.96     19.77 o
   2  10  10        1.36      -12.37     12.37 o
  -4  11  10      566.93      656.79     51.33 o
  -3  11  10       34.23       47.98     18.41 o
  -2  11  10      119.17      122.88     21.25 o
  -1  11  10       22.58       23.62     13.44 o
   0  11  10      207.13      223.96     27.21 o
   1  11  10       39.57       35.30     15.06 o
  -7   0  11       97.84       49.12     28.85 o
  -5   0  11      125.92      145.15     21.88 o
  -3   0  11     1104.75     1066.36     75.36 o
  -1   0  11     5960.27     6163.00    213.78 o
   1   0  11       19.16       25.10     17.80 o
   3   0  11      323.60      364.93     44.83 o
  -7   1  11      541.44      545.88     53.07 o
  -6   1  11        0.46        9.00     14.59 o
  -5   1  11       63.72       46.66     16.72 o
  -4   1  11       10.99        8.89      8.46 o
  -3   1  11       63.50       56.96     14.56 o
  -2   1  11        7.43       -2.68     11.87 o
  -1   1  11       33.46       22.88     12.69 o
   0   1  11       63.40       43.67     13.63 o
   1   1  11        0.56        1.17      9.58 o
   2   1  11        2.83       13.82     10.82 o
   3   1  11        4.05       15.22     12.00 o
   4   1  11       72.82       99.92     27.58 o
  -7   2  11       40.77       42.35     20.11 o
  -6   2  11        4.33       19.38     16.32 o
  -5   2  11        5.81       -1.02     14.32 o
  -4   2  11       11.34       -2.33      9.98 o
  -3   2  11      784.16      770.41     40.40 o
  -2   2  11        5.79       -8.27      9.01 o
  -1   2  11     2985.83     2924.94     88.00 o
   0   2  11        1.02       -4.71      9.08 o
   1   2  11      677.69      660.84     68.35 o
   2   2  11       39.19       38.43     13.61 o
   3   2  11       54.51       58.84     15.25 o
   4   2  11        4.73        0.00     15.51 o
  -7   3  11      934.87     1046.71     76.00 o
  -6   3  11       12.43       -6.74     12.75 o
  -5   3  11        6.86       11.18     12.25 o
  -4   3  11       32.11       32.92     10.92 o
  -3   3  11     1200.04     1277.33     49.44 o
  -2   3  11       74.70       75.13     14.45 o
  -1   3  11       72.21       61.52     18.29 o
   0   3  11        0.05        2.04      9.74 o
   1   3  11      779.40      778.89     56.65 o
   2   3  11       17.09        2.59     10.50 o
   3   3  11      917.20      912.55     50.29 o
   4   3  11        1.77       -6.66     14.68 o
  -7   4  11       79.04      119.18     28.20 o
  -6   4  11       67.65       66.37     23.17 o
  -5   4  11      158.03      161.93     24.68 o
  -4   4  11        4.59        0.14      9.92 o
  -3   4  11     1349.01     1400.43     50.13 o
  -2   4  11      101.72       91.41     15.41 o
  -1   4  11      687.05      619.48     36.88 o
   0   4  11       12.85       15.90     12.48 o
   1   4  11     1368.37     1450.95     57.61 o
   2   4  11       72.53      114.00     19.17 o
   3   4  11       20.15       37.00     13.74 o
   4   4  11       85.09      115.73     29.43 o
  -7   5  11      578.45      631.37     60.74 o
  -6   5  11        0.90      -11.42     14.69 o
  -5   5  11      162.22      136.47     23.26 o
  -4   5  11       59.38       33.28     13.14 o
  -3   5  11      927.85      860.55     48.85 o
  -2   5  11       13.61       24.24     11.24 o
  -1   5  11        7.64        9.69      9.83 o
   0   5  11        3.00        6.45      9.99 o
   1   5  11      743.51      770.48     41.90 o
   2   5  11       44.63       39.46     12.74 o
   3   5  11      433.26      450.82     56.97 o
   4   5  11        2.18        3.91     36.83 o
  -6   6  11        1.97      -10.46     14.67 o
  -5   6  11       19.41        2.66     13.08 o
  -4   6  11       55.01       33.98     21.01 o
  -3   6  11     1118.34     1070.37     55.44 o
  -2   6  11        7.80       -1.94      9.46 o
  -1   6  11     2200.84     2298.82     76.89 o
   0   6  11       22.73       31.39     12.19 o
   1   6  11      215.81      215.83     22.76 o
   2   6  11       33.90       36.90     14.73 o
   3   6  11       41.82       62.67     16.14 o
  -6   7  11       32.15      -12.05     15.22 o
  -5   7  11       63.66       66.99     19.55 o
  -4   7  11       16.88        0.50     13.95 o
  -3   7  11        2.52        2.95     10.41 o
  -2   7  11       72.18       60.66     27.88 o
  -1   7  11       27.42       35.13     13.86 o
   0   7  11      359.55      359.99     32.68 o
   1   7  11        7.97        3.32     11.79 o
   2   7  11       24.79       25.71     12.07 o
   3   7  11        0.71        6.88     12.02 o
  -5   8  11       81.02       75.07     20.03 o
  -4   8  11        1.46       15.79     14.33 o
  -3   8  11      271.21      289.77     29.87 o
  -2   8  11       39.32       16.20     11.57 o
  -1   8  11     3267.42     3400.53    101.07 o
   0   8  11       67.14       41.97     15.63 o
   1   8  11       87.92       88.57     19.10 o
   2   8  11        0.32       33.56     16.18 o
  -4   9  11       23.25       28.28     18.71 o
  -3   9  11       85.28      106.58     22.99 o
  -2   9  11      349.34      376.19     33.99 o
  -1   9  11        0.18        7.60     12.57 o
   0   9  11       50.13       49.56     19.50 o
   1   9  11        2.08       -7.99     12.87 o
  -2  10  11       46.76       40.83     24.21 o
  -1  10  11      764.31      800.10     50.68 o
  -6   0  12       71.98      114.21     39.98 o
  -4   0  12        0.65       -5.12     14.60 o
  -2   0  12        0.54      -19.81     20.56 o
   0   0  12      405.21      412.35     70.34 o
   2   0  12        1.18        7.94     15.67 o
  -6   1  12       16.32      -12.39     13.33 o
  -5   1  12       38.72       53.83     23.16 o
  -4   1  12        3.51       -3.71      8.40 o
  -3   1  12        0.09       14.51     11.62 o
  -2   1  12     2175.73     2258.99     76.94 o
  -1   1  12       17.84       15.88     12.53 o
   0   1  12     1034.33     1127.44     89.46 o
   1   1  12        6.49       -9.52      9.52 o
   2   1  12       95.48       89.17     18.38 o
   3   1  12        5.99       -6.62     13.52 o
  -6   2  12      499.91      572.18     58.94 o
  -5   2  12        7.56       -3.18     26.12 o
  -4   2  12      270.28      325.17     27.01 o
  -3   2  12       71.24       58.55     13.92 o
  -2   2  12      193.76      167.47     24.54 o
  -1   2  12        0.75        0.25     11.46 o
   0   2  12       10.78        6.45     11.21 o
   1   2  12        1.16       19.18     13.02 o
   2   2  12       62.02       67.93     17.55 o
   3   2  12       25.32       63.37     19.98 o
  -6   3  12       31.00       30.16     41.23 o
  -5   3  12        0.04        0.33     15.83 o
  -4   3  12      734.24      760.40     47.09 o
  -3   3  12        1.23       -3.70      9.55 o
  -2   3  12      418.80      431.93     31.93 o
  -1   3  12        0.15        5.45     11.21 o
   0   3  12      686.59      739.83     84.04 o
   1   3  12        4.98        5.50     11.30 o
   2   3  12      301.11      259.82     28.72 o
  -5   4  12       24.34       -8.25     14.53 o
  -4   4  12      186.84      167.97     27.19 o
  -3   4  12        0.32       -0.41      9.49 o
  -2   4  12      664.16      693.17     61.33 o
  -1   4  12        5.75       18.76     11.68 o
   0   4  12      367.37      386.08     38.63 o
   1   4  12       71.89       72.70     17.54 o
   2   4  12      172.91      147.80     21.82 o
  -5   5  12        0.16       -7.21     25.44 o
  -4   5  12      221.89      254.46     32.86 o
  -3   5  12       21.31       19.59     13.74 o
  -2   5  12      750.86      932.46     54.38 o
  -1   5  12       19.39       32.93     13.35 o
   0   5  12      585.67      594.84     48.77 o
   1   5  12       13.25       11.26     11.22 o
   2   5  12      187.59      220.34     25.70 o
  -4   6  12       64.39       33.08     21.92 o
  -3   6  12       59.90       57.39     16.26 o
  -2   6  12       89.82       75.68     18.13 o
  -1   6  12       21.70       17.38     13.57 o
   0   6  12        4.02       12.32     11.06 o
   1   6  12        0.91       11.13     11.49 o
  -3   7  12       17.26       13.38     19.95 o
  -2   7  12     1247.77     1253.34     64.04 o
  -1   7  12       31.87       23.02     14.56 o
   0   7  12      595.35      617.48     44.60 o
  -3   0  13      207.19      208.85     39.23 o
  -1   0  13      995.73     1082.36     97.31 o
  -3   1  13      161.81      169.72     24.69 o
  -2   1  13        9.40        7.58     12.47 o
  -1   1  13      268.51      249.09     29.36 o
   0   1  13        1.36       26.50     15.09 o
  -3   2  13      463.98      436.45     33.05 o
  -2   2  13        0.08       11.71     13.29 o
  -1   2  13       11.38        1.86     11.88 o
   0   2  13        1.31       -3.77     11.28 o
  -3   3  13       89.14       96.61     24.15 o
  -2   3  13        2.16       -7.02     10.08 o
  -1   3  13        1.46        3.36     11.65 o
 
